# Supplementary material for: PEAK1, acting as a tumor promoter in colorectal cancer, is regulated by the EGFR/KRas signaling axis and miR-181d
Source: Cell Death Dis. 2018 Feb 15;9(3):271. doi: 10.1038/s41419-018-0320-8 (PMC5833579; doi:10.1038/s41419-018-0320-8)
Supplement: Supplementary file 2 — Data set 1 [file 41419_2018_320_MOESM2_ESM.xls]

## Sheet: up-regulated
# Fold Change cut-off: 2.0 # Condition pairs: 116_si-3_vs_116_si-NC # Column A: ProbeName it represents probe name. # Column B: Fold change, Absolute Fold change between two samples. # Column C: Regulation, it depicts which sample has greater or lower intensity values wrt other sample. # Column D ~ K: Annotations to each probe, including GenbankAccession, GenomicCoordinates, GeneSymbol, Descripti…
116_si-3_vs_116_si-NC 2.0 fold up regulated genes
	Fold change and Regulation		Annotations								Raw Intensity		Normalized Intensity
ProbeName	Fold Change	Regulation	GenbankAccession	GenomicCoordinates	GeneSymbol	Description	Go	RefSeqAccession	UniGeneID	EntrezGeneID	[116_si-3](raw)	[116_si-NC](raw)	[116_si-3](normalized)	[116_si-NC](normalized)
A_23_P434289	13.1199	up	NM_080865	chr3:51991401-51991460	GPR62	Homo sapiens G protein-coupled receptor 62 (GPR62), mRNA [NM_080865]	GO:0008150|GO:0005886|GO:0004930|GO:0004872|GO:0016021|GO:0005575|GO:0004871	NM_080865	Hs.232213	118442	663.349	54.9016	9.38816	5.67447
A_24_P281988	2.12482	up	NM_015184	chr3:17109488-17109547	PLCL2	Homo sapiens phospholipase C-like 2 (PLCL2), transcript variant 2, mRNA [NM_015184]	GO:0035556|GO:0006629|GO:0005737|GO:0004435|GO:0005509|GO:0004871	NM_015184	Hs.202010	23228	316.681	161.407	8.33598	7.24864
A_23_P322625	2.30077	up	NM_005683	chr2:231774885-231774826	GPR55	Homo sapiens G protein-coupled receptor 55 (GPR55), mRNA [NM_005683]	GO:0007186|GO:0005886|GO:0005887|GO:0004930|GO:0045453|GO:0035025|GO:0045671|GO:0004872|GO:0070374|GO:0007202|GO:0004871|GO:0004949	NM_005683	Hs.114545	9290	27.1642	13.9224	4.85744	3.65533
A_33_P3280114	5.73992	up		chr9:140995570-140995629	CACNA1B	calcium channel, voltage-dependent, N type, alpha 1B subunit [Source:HGNC Symbol;Acc:1389] [ENST00000371365]	GO:0005515|GO:0005244|GO:0051899|GO:0005245|GO:0005886|GO:0007268|GO:0008022|GO:0055085|GO:0005524|GO:0005891|GO:0000166|GO:0006810|GO:0051925|GO:0016021|GO:0006811			774	141.76	27.8096	7.19537	4.67434
A_24_P191664	2.50981	up	NM_014498	chr3:167727993-167727934	GOLIM4	Homo sapiens golgi integral membrane protein 4 (GOLIM4), mRNA [NM_014498]	GO:0005801|GO:0005794|GO:0016020|GO:0005796|GO:0032580|GO:0006810|GO:0005730|GO:0030139|GO:0005634|GO:0016021|GO:0010008|GO:0005768	NM_014498	Hs.143600	27333	116.847	51.8525	6.91291	5.58533
A_23_P107432	3.32362	up	AK093253	chr17:18317599-18317658		Uncharacterized protein [Source:UniProtKB/TrEMBL;Acc:B5MD08] [ENST00000407600]			Hs.375092		63.677	21.9637	6.06306	4.3303
A_24_P149713	2.02889	up	NM_014007	chr9:129598599-129598658	ZBTB43	Homo sapiens zinc finger and BTB domain containing 43 (ZBTB43), transcript variant 1, mRNA [NM_014007]	GO:0005622|GO:0006355|GO:0008270|GO:0005634|GO:0003677|GO:0046872	NM_014007	Hs.355581	23099	66.5741	37.2635	6.12967	5.10898
A_23_P12363	2.8552	up	NM_005012	chr1:64644540-64644599	ROR1	Homo sapiens receptor tyrosine kinase-like orphan receptor 1 (ROR1), transcript variant 1, mRNA [NM_005012]	GO:0017147|GO:0005737|GO:0005886|GO:0000166|GO:0016301|GO:0005887|GO:0004872|GO:0004714|GO:0007169|GO:0005524	NM_005012	Hs.654491	4919	131.729	51.4166	7.0856	5.572
A_33_P3564409	4.6186	up	AK094541	chrX:51933603-51933662		melanoma antigen family D, 4B [Source:HGNC Symbol;Acc:22880] [ENST00000481096]			Hs.729070		211.982	50.997	7.76598	5.55853
A_33_P3407266	2.05115	up	NM_012204	chr9:135553366-135553425	GTF3C4	Homo sapiens general transcription factor IIIC, polypeptide 4, 90kDa (GTF3C4), mRNA [NM_012204]	GO:0005515|GO:0016746|GO:0016573|GO:0005634|GO:0043085|GO:0006384|GO:0042791|GO:0003677|GO:0006383|GO:0006351|GO:0042797|GO:0000127|GO:0005654|GO:0008047|GO:0004402	NM_012204	Hs.656646	9329	58.6061	32.7102	5.94901	4.91258
A_23_P111929	2.55833	up	NM_016023	chr8:92090690-92090749	OTUD6B	Homo sapiens OTU domain containing 6B (OTUD6B), mRNA [NM_016023]		NM_016023	Hs.30532	51633	284.526	120.796	8.17624	6.82103
A_23_P114947	2.39301	up	NM_002923	chr1:192781051-192781110	RGS2	Homo sapiens regulator of G-protein signaling 2, 24kDa (RGS2), mRNA [NM_002923]	GO:0005516|GO:0045744|GO:0005886|GO:0005730|GO:0005634|GO:0010519|GO:0006417|GO:0005829|GO:0043547|GO:0005739|GO:0010614|GO:0005737|GO:0007049|GO:0008277|GO:0060452|GO:0050873|GO:0043407|GO:0009898|GO:0055119|GO:0004871|GO:0071877|GO:0005096	NM_002923	Hs.78944	5997	4778.22	2066.56	12.2286	10.9698
A_23_P110184	2.13783	up	NM_006745	chr4:166263190-166263249	MSMO1	Homo sapiens methylsterol monooxygenase 1 (MSMO1), transcript variant 1, mRNA [NM_006745]	GO:0006695|GO:0005886|GO:0005506|GO:0005783|GO:0016491|GO:0006631|GO:0005789|GO:0006633|GO:0016021|GO:0008202|GO:0000254	NM_006745	Hs.105269	6307	793.252	394.956	9.65026	8.55411
A_33_P3285391	3.81831	up	AK025047	chr3:113308673-113308732		Homo sapiens cDNA: FLJ21394 fis, clone COL03536. [AK025047]					51.6004	15.7032	5.76627	3.83333
A_23_P110288	2.03586	up	NM_024751	chr4:106744140-106744199	GSTCD	Homo sapiens glutathione S-transferase, C-terminal domain containing (GSTCD), transcript variant 2, mRNA [NM_024751]	GO:0008649|GO:0005737|GO:0006364	NM_024751	Hs.161429	79807	25.657	14.8653	4.77698	3.75134
A_24_P106502	2.621	up	NM_013397	chr6:41753171-41753230	PRICKLE4	Homo sapiens prickle homolog 4 (Drosophila) (PRICKLE4), mRNA [NM_013397]	GO:0008150|GO:0003674|GO:0008270|GO:0005634|GO:0046872	NM_013397	Hs.715653	29964	74.1115	32.1178	6.27408	4.88396
A_33_P3346573	3.02007	up	NM_001134364	chr3:47910775-47910716	MAP4	Homo sapiens microtubule-associated protein 4 (MAP4), transcript variant 4, mRNA [NM_001134364]	GO:0005515|GO:0005737|GO:0005886|GO:0005198|GO:0005875|GO:0015630|GO:0005874|GO:0007026	NM_001134364	Hs.517949	4134	85.2639	31.9154	6.46968	4.8751
A_23_P113351	4.27489	up	NM_004684	chr4:88394597-88394538	SPARCL1	Homo sapiens SPARC-like 1 (hevin) (SPARCL1), transcript variant 2, mRNA [NM_004684]	GO:0007165|GO:0005509|GO:0005578|GO:0005576|GO:0005615	NM_004684	Hs.62886	8404	19.9512	5.0214	4.41935	2.32347
A_23_P115726	2.55659	up	NM_194298	chr10:61411130-61411071	SLC16A9	Homo sapiens solute carrier family 16, member 9 (monocarboxylic acid transporter 9) (SLC16A9), mRNA [NM_194298]	GO:0005886|GO:0016021|GO:0046415|GO:0055085|GO:0015293	NM_194298	Hs.499709	220963	1316.62	541.454	10.3776	9.02342
A_23_P101960	2.16731	up	NM_006887	chr2:43451215-43451156	ZFP36L2	Homo sapiens zinc finger protein 36, C3H type-like 2 (ZFP36L2), mRNA [NM_006887]	GO:0043488|GO:0006355|GO:0005737|GO:0003700|GO:0008283|GO:0003723|GO:0008270|GO:0005634|GO:0003677|GO:0046872|GO:0000288	NM_006887	Hs.503093	678	400.499	198.064	8.66466	7.54875
A_23_P17826	3.29685	up	NM_000343	chr22:32506237-32506296	SLC5A1	Homo sapiens solute carrier family 5 (sodium/glucose cotransporter), member 1 (SLC5A1), transcript variant 1, mRNA [NM_000343]	GO:0005515|GO:0005215|GO:0005886|GO:0005975|GO:0008643|GO:0031526|GO:0005412|GO:0055085|GO:0008645|GO:0016324|GO:0015758|GO:0005887|GO:0005911|GO:0006814|GO:0006811|GO:0015293	NM_000343	Hs.1964	6523	37.9092	13.597	5.34033	3.61924
A_33_P3253598	3.04807	up	NR_033667	chrY:14518023-14517964	GYG2P1	Homo sapiens glycogenin 2 pseudogene 1 (GYG2P1), non-coding RNA [NR_033667]		NR_033667		352887	29.3685	11.3264	4.97602	3.36812
A_23_P217704	2.32227	up	NM_003918	chrX:2800115-2800174	GYG2	Homo sapiens glycogenin 2 (GYG2), transcript variant 2, mRNA [NM_003918]	GO:0016757|GO:0005975|GO:0005978|GO:0006006|GO:0008466|GO:0005625|GO:0005980|GO:0005829	NM_003918	Hs.567381	8908	21.2325	10.7211	4.50551	3.28997
A_23_P26810	3.38595	up	NM_000546	chr17:7572691-7572632	TP53	Homo sapiens tumor protein p53 (TP53), transcript variant 1, mRNA [NM_000546]	GO:0005515|GO:0030308|GO:0000790|GO:0003700|GO:0006983|GO:0009303|GO:0001756|GO:0005657|GO:0002020|GO:0009792|GO:0030154|GO:0007406|GO:0002360|GO:0002326|GO:0006978|GO:0010332|GO:0000785|GO:0031625|GO:0000060|GO:0006977|GO:0030330|GO:0019901|GO:0005507|GO:0007569|GO:0007275|GO:0000122|GO:0007417|GO:0001701|GO:0000733|GO:0006284|GO:0000075|GO:0008270|GO:0005654|GO:0006289|GO:0019899|GO:0008134|GO:…	NM_000546	Hs.654481	7157	294.251	94.0057	8.22682	6.46726
A_23_P52761	4.39018	up	NM_002423	chr11:102394088-102394029	MMP7	Homo sapiens matrix metallopeptidase 7 (matrilysin, uterine) (MMP7), mRNA [NM_002423]	GO:0050830|GO:0042493|GO:0005578|GO:0005576|GO:0005615|GO:0046872|GO:0050829|GO:0042127|GO:0008152|GO:0030574|GO:0006508|GO:0008233|GO:0008270|GO:0004222|GO:0002779	NM_002423	Hs.2256	4316	266.206	66.6126	8.08436	5.95008
A_33_P3244872	2.08017	up	NM_014810	chr1:180053181-180053240	CEP350	Homo sapiens centrosomal protein 350kDa (CEP350), mRNA [NM_014810]	GO:0005813|GO:0005737|GO:0005819|GO:0005730|GO:0005634|GO:0005856	NM_014810	Hs.413045	9857	32.2294	18.001	5.10263	4.04593
A_33_P3246997	3.35702	up	BC056409	chr17:48814662-48814721	LUC7L3	LUC7-like 3 (S. cerevisiae) [Source:HGNC Symbol;Acc:24309] [ENST00000311571]	GO:0008380|GO:0006397|GO:0005515|GO:0016607|GO:0005886|GO:0006950|GO:0005730|GO:0006915|GO:0005634|GO:0003729|GO:0005925|GO:0003677		Hs.130293	51747	61.8959	21.0935	6.02169	4.27451
A_24_P410100	4.42548	up		chr17:058356431-058356490							29.4874	7.88023	4.98461	2.83877
A_33_P3285893	2.26621	up	NM_001145513	chr7:29963349-29963290	SCRN1	Homo sapiens secernin 1 (SCRN1), transcript variant 1, mRNA [NM_001145513]	GO:0003674|GO:0031965|GO:0005737|GO:0006508|GO:0005634|GO:0006887|GO:0016805	NM_001145513	Hs.520740	9805	81.5634	40.6138	6.41125	5.23096
A_33_P3354256	2.14213	up	NM_014751	chr8:125565128-125565069	MTSS1	Homo sapiens metastasis suppressor 1 (MTSS1), mRNA [NM_014751]	GO:0072160|GO:0005515|GO:0017124|GO:0030036|GO:0072102|GO:0030035|GO:0050680|GO:0005102|GO:0006928|GO:0030139|GO:0015629|GO:0001726|GO:0071498|GO:0061333|GO:0003785|GO:0007165|GO:0005737|GO:0046847|GO:0007155|GO:0007169|GO:0008093	NM_014751	Hs.336994	9788	33.8094	18.312	5.17202	4.07297
A_24_P541919	2.08376	up	NM_144973	chr12:31535725-31535666	DENND5B	Homo sapiens DENN/MADD domain containing 5B (DENND5B), mRNA [NM_144973]	GO:0016020|GO:0016021	NM_144973	Hs.118166	160518	3349.55	1665.22	11.7139	10.6547
A_23_P156683	3.01439	up	NM_000595	chr6:31541154-31541213	LTA	Homo sapiens lymphotoxin alpha (TNF superfamily, member 1) (LTA), transcript variant 2, mRNA [NM_000595]	GO:0032729|GO:0001666|GO:0002876|GO:0005164|GO:0050830|GO:0007584|GO:0042493|GO:0048147|GO:0005102|GO:0007267|GO:0005576|GO:0006917|GO:0005125|GO:0005615|GO:0048535|GO:0007165|GO:0002925|GO:0006955|GO:0016020|GO:0006959|GO:0032496|GO:0044130	NM_000595	Hs.36	4049	46.9229	18.0169	5.63967	4.04781
A_23_P216845	5.11707	up	NM_004188	chr9:135866653-135866712	GFI1B	Homo sapiens growth factor independent 1B transcription repressor (GFI1B), transcript variant 1, mRNA [NM_004188]	GO:0005515|GO:0005667|GO:0006355|GO:0006366|GO:0008283|GO:0005634|GO:0007275|GO:0000122|GO:0003677|GO:0046872|GO:0016363|GO:0005622|GO:0051574|GO:0030854|GO:0051572|GO:0045646|GO:0000114|GO:0001085|GO:0008270|GO:0016568	NM_004188	Hs.553160	8328	56.6467	12.8454	5.90112	3.5458
A_23_P390722	2.24369	up	NM_022347	chr1:179834222-179834163	TOR1AIP2	Homo sapiens torsin A interacting protein 2 (TOR1AIP2), transcript variant 1, mRNA [NM_022347]	GO:0016020|GO:0005783|GO:0005789|GO:0016021	NM_022347	Hs.571797	163590	60.8909	31.062	6.00088	4.835
A_33_P3839897	2.2276	up	DW419002	chr2:122288790-122288849	RNU4ATAC	HHAGE001732 Human liver regeneration after partial hepatectomy Homo sapiens cDNA, mRNA sequence [DW419002]			Hs.689638	100151683	25.8805	13.6885	4.78733	3.63184
A_33_P3399380	2.85257	up		chr12:004208461-004208520							270.737	102.85	8.11039	6.59813
A_24_P320665	2.15936	up	NM_032581	chr7:22983499-22983440	FAM126A	Homo sapiens family with sequence similarity 126, member A (FAM126A), mRNA [NM_032581]	GO:0008150|GO:0007165|GO:0005737|GO:0016020|GO:0005575|GO:0004871	NM_032581	Hs.85603	84668	254.54	128.826	8.02065	6.91005
A_33_P3705275	2.02725	up	NM_207325	chr19:32974173-32974232	DPY19L3	Homo sapiens dpy-19-like 3 (C. elegans) (DPY19L3), transcript variant 1, mRNA [NM_207325]	GO:0016020|GO:0016021	NM_207325	Hs.194392	147991	128.386	69.9971	7.05417	6.03464
A_32_P26330	2.06572	up	NM_005153	chr16:84778252-84778310	USP10	Homo sapiens ubiquitin specific peptidase 10 (USP10), mRNA [NM_005153]	GO:0005515|GO:0006511|GO:0016579|GO:0004843|GO:0030330|GO:0042980|GO:0005634|GO:0002039|GO:0005737|GO:0006281|GO:0006508|GO:0008233|GO:0045111|GO:0004221|GO:0008234|GO:0005769	NM_005153	Hs.136778	9100	324.589	168.978	8.3689	7.32226
A_33_P3364989	3.67922	up	NM_001024675	chr20:32256272-32256331	C20orf134	Homo sapiens chromosome 20 open reading frame 134 (C20orf134), mRNA [NM_001024675]		NM_001024675	Hs.592151	170487	33.277	10.5757	5.14966	3.27026
A_24_P400997	3.56659	up	NM_015295	chr18:2673319-2674029	SMCHD1	Homo sapiens structural maintenance of chromosomes flexible hinge domain containing 1 (SMCHD1), mRNA [NM_015295]	GO:0001740|GO:0051276|GO:0005694|GO:0060821|GO:0005524	NM_015295	Hs.8118	23347	97.6831	30.9296	6.66245	4.8279
A_24_P111996	2.22099	up	NM_000410	chr6:26094484-26094543	HFE	Homo sapiens hemochromatosis (HFE), transcript variant 1, mRNA [NM_000410]	GO:0005515|GO:0002474|GO:0048471|GO:0005886|GO:0006879|GO:0006955|GO:0005737|GO:0019882|GO:0006811|GO:0007565|GO:0042612|GO:0010106|GO:0045178|GO:0045177|GO:0031410|GO:0060586|GO:0006898|GO:0006461|GO:0016020|GO:0005887|GO:0006826|GO:0042446|GO:0016021|GO:0055037|GO:0005769	NM_000410	Hs.233325	3077	80.7036	40.9514	6.39601	5.24481
A_33_P3317925	4.49922	up	NR_023342	chr21:31993110-31993169	KRTAP20-4	Homo sapiens keratin associated protein 20-4 (KRTAP20-4), non-coding RNA [NR_023342]		NR_023342	Hs.580879	100151643	20.9495	5	4.4917	2.32203
A_33_P3424826	5.5897	up		chr7:156058902-156058961							36.1303	7.62274	5.272	2.78923
A_33_P3414683	2.89999	up	NM_145754	chr8:145694875-145694934	KIFC2	Homo sapiens kinesin family member C2 (KIFC2), mRNA [NM_145754]	GO:0005737|GO:0000166|GO:0005874|GO:0005856|GO:0003777|GO:0005524|GO:0007018	NM_145754	Hs.528713	90990	34.6302	14.1219	5.2112	3.67516
A_23_P56553	2.26896	up	NM_024770	chr2:172180571-172180512	METTL8	Homo sapiens methyltransferase like 8 (METTL8), mRNA [NM_024770]	GO:0005737|GO:0008168|GO:0008152|GO:0005634|GO:0016740	NM_024770	Hs.135146	79828	1203.19	557.095	10.2469	9.06489
A_24_P248185	2.39595	up	NM_153685	chr12:6803073-6803014	C12orf53	Homo sapiens chromosome 12 open reading frame 53 (C12orf53), transcript variant 1, mRNA [NM_153685]	GO:0016020|GO:0016021	NM_153685	Hs.44067	196500	11.0764	5	3.58262	2.32203
A_33_P3613516	2.16184	up	AK024653	chr3:128219146-128219205	LOC254057	Homo sapiens cDNA: FLJ21000 fis, clone CAE03359. [AK024653]			Hs.586109	254057	1143.75	555.593	10.1733	9.06106
A_23_P153855	2.42468	up	NM_020855	chr19:22849435-22849494	ZNF492	Homo sapiens zinc finger protein 492 (ZNF492), mRNA [NM_020855]	GO:0005622|GO:0006355|GO:0008270|GO:0005634|GO:0003677|GO:0046872	NM_020855	Hs.232108	57615	129.351	59.2578	7.06514	5.78734
A_33_P3296482	2.18192	up	NM_002844	chr6:128561243-128561184	PTPRK	Homo sapiens protein tyrosine phosphatase, receptor type, K (PTPRK), transcript variant 2, mRNA [NM_002844]	GO:0005515|GO:0010839|GO:0008285|GO:0008013|GO:0005886|GO:0035335|GO:0034644|GO:0006470|GO:0005912|GO:0005911|GO:0005001|GO:0048041|GO:0007179|GO:0004872|GO:0007155|GO:0004725|GO:0030336|GO:0031256|GO:0045295|GO:0009986|GO:0019901|GO:0045786|GO:0007165|GO:0016020|GO:0016477|GO:0016787|GO:0005887|GO:0034394|GO:0034614|GO:0016021|GO:0045892	NM_002844	Hs.155919	5796	32.4595	17.2896	5.11405	3.98845
A_24_P166126	2.4292	up	NM_016599	chr4:120108443-120108502	MYOZ2	Homo sapiens myozenin 2 (MYOZ2), mRNA [NM_016599]	GO:0005515|GO:0030346|GO:0008150|GO:0030018|GO:0005737|GO:0015629|GO:0030017	NM_016599	Hs.381047	51778	92.2712	42.5208	6.57429	5.2938
A_33_P3367077	3.3307	up	XM_003118552	chr6:71122645-71122586		PREDICTED: Homo sapiens hypothetical protein LOC100507172 (LOC100507172), mRNA [XM_003118552]		XM_003118552	Hs.669000		18.9894	6.71747	4.35499	2.61917
A_23_P116640	4.0973	up	NM_033180	chr11:5345150-5345091	OR51B2	Homo sapiens olfactory receptor, family 51, subfamily B, member 2 (OR51B2), mRNA [NM_033180]	GO:0050911|GO:0007608|GO:0004984|GO:0005886|GO:0004930|GO:0004872|GO:0016021|GO:0004871|GO:0050896	NM_033180	Hs.680163	79345	70.6344	19.7569	6.20958	4.1749
A_23_P108922	2.11519	up	AK001650	chr2:74382244-74382185	MOB1A	MOB1, Mps One Binder kinase activator-like 1B (yeast) [Source:HGNC Symbol;Acc:16015] [ENST00000396049]	GO:0005515|GO:0035329|GO:0046872		Hs.728829	55233	966.947	480.91	9.93642	8.85563
A_33_P3330498	2.08219	up	NM_001182	chr5:125877621-125877562	ALDH7A1	Homo sapiens aldehyde dehydrogenase 7 family, member A1 (ALDH7A1), nuclear gene encoding mitochondrial protein, transcript variant 1, mRNA [NM_001182]	GO:0007605|GO:0004029|GO:0006081|GO:0005634|GO:0005575|GO:0005829|GO:0005739|GO:0034641|GO:0005737|GO:0008802|GO:0005759|GO:0016491|GO:0006554|GO:0004043	NM_001182	Hs.483239	501	321.716	166.662	8.35842	7.30031
A_23_P394972	2.21501	up	NM_144991	chr21:45918575-45918516	TSPEAR	Homo sapiens thrombospondin-type laminin G domain and EAR repeats (TSPEAR), mRNA [NM_144991]	GO:0005198|GO:0005576|GO:0007155	NM_144991	Hs.660703	54084	28.9582	15.4276	4.95161	3.80429
A_33_P3277407	2.0024	up	NM_182931	chr7:104751253-104751312	MLL5	Homo sapiens myeloid/lymphoid or mixed-lineage leukemia 5 (trithorax homolog, Drosophila) (MLL5), transcript variant 1, mRNA [NM_182931]	GO:0005515|GO:0002446|GO:0071300|GO:0003713|GO:0008168|GO:0005634|GO:0042800|GO:0046872|GO:0048384|GO:0006306|GO:0007049|GO:0016607|GO:0070688|GO:0030854|GO:0030218|GO:0007050|GO:0008270|GO:0042119|GO:0045893|GO:0019899|GO:0051568|GO:0016740|GO:0016568	NM_182931	Hs.592262	55904	129.737	71.5414	7.06932	6.06759
A_24_P261169	2.59605	up	NM_006378	chr9:91992983-91992924	SEMA4D	Homo sapiens sema domain, immunoglobulin domain (Ig), transmembrane domain (TM) and short cytoplasmic domain, (semaphorin) 4D (SEMA4D), transcript variant 1, mRNA [NM_006378]	GO:0006955|GO:0005886|GO:0007411|GO:0005102|GO:0007275|GO:0006916|GO:0004872|GO:0050772|GO:0016021|GO:0007155|GO:0030154|GO:0007399	NM_006378	Hs.494406	10507	182.337	77.7829	7.55763	6.18131
A_33_P3283350	5.19803	up		chrX:003753785-003753844							24.1901	5	4.69999	2.32203
A_23_P10518	2.23728	up	NM_016521	chrX:132351715-132351656	TFDP3	Homo sapiens transcription factor Dp family, member 3 (TFDP3), mRNA [NM_016521]	GO:0005667|GO:0005737|GO:0000082|GO:0003700|GO:0046982|GO:0005634|GO:0003677|GO:0006974	NM_016521	Hs.142908	51270	305.673	148.037	8.28413	7.12239
A_24_P210569	2.65643	up	NM_013243	chr15:52012297-52012356	SCG3	Homo sapiens secretogranin III (SCG3), transcript variant 1, mRNA [NM_013243]	GO:0007596|GO:0002576|GO:0030168|GO:0005576|GO:0030141	NM_013243	Hs.232618	29106	369.984	149.919	8.55209	7.14261
A_33_P3329098	2.27949	up	NM_004906	chr6:160176584-160176643	WTAP	Homo sapiens Wilms tumor 1 associated protein (WTAP), transcript variant 1, mRNA [NM_004906]	GO:0008380|GO:0006397|GO:0031965|GO:0007049|GO:0005730|GO:0005654|GO:0005634	NM_004906	Hs.446091	9589	382.015	179.982	8.59755	7.40884
A_23_P66260	2.39331	up	NM_003414	chr16:31927638-31927697	ZNF267	Homo sapiens zinc finger protein 267 (ZNF267), transcript variant 498723, mRNA [NM_003414]	GO:0005622|GO:0006355|GO:0008270|GO:0007275|GO:0005634|GO:0003677|GO:0046872	NM_003414	Hs.460645	10308	2030.72	880.194	10.9902	9.73118
A_23_P214533	2.59171	up	NM_030899	chr6:28293096-28293037	ZNF323	Homo sapiens zinc finger protein 323 (ZNF323), transcript variant 1, mRNA [NM_030899]	GO:0005622|GO:0003700|GO:0016032|GO:0008270|GO:0005634|GO:0003676|GO:0003677|GO:0046872	NM_030899	Hs.656413	64288	803.639	330.848	9.66447	8.29056
A_33_P3422030	2.72299	up		chr19:35650773-35650832	FXYD5	FXYD domain containing ion transport regulator 5 [Source:HGNC Symbol;Acc:4029] [ENST00000392218]	GO:0045296|GO:0016020|GO:0030033|GO:0046588|GO:0003779|GO:0016021|GO:0005216|GO:0006811			53827	155.402	63.6022	7.32867	5.88348
A_23_P121657	2.04229	up	NM_005114	chr4:11400729-11400670	HS3ST1	Homo sapiens heparan sulfate (glucosamine) 3-O-sulfotransferase 1 (HS3ST1), mRNA [NM_005114]	GO:0005737|GO:0005794|GO:0005796|GO:0008146|GO:0016021|GO:0008467|GO:0016740	NM_005114	Hs.507348	9957	13377.4	6633.09	13.6896	12.6594
A_33_P3283485	3.11842	up	XR_111632	chr16:6427992-6428051	LOC440337	PREDICTED: Homo sapiens hypothetical LOC440337 (LOC440337), miscRNA [XR_111632]		XR_111632	Hs.683875	440337	81.4461	29.8118	6.41013	4.76931
A_23_P105002	2.42103	up	NM_000327	chr11:62382504-62382563	ROM1	Homo sapiens retinal outer segment membrane protein 1 (ROM1), mRNA [NM_000327]	GO:0042622|GO:0005887|GO:0007155|GO:0007601	NM_000327	Hs.281564	6094	172.977	79.4377	7.48562	6.21
A_33_P3389291	2.60089	up	NM_198524	chr15:56738012-56738071	TEX9	Homo sapiens testis expressed 9 (TEX9), mRNA [NM_198524]		NM_198524	Hs.511476	374618	20.1652	9.13914	4.43581	3.05681
A_33_P3391455	3.24818	up	NM_001160161	chr3:38651416-38651357	SCN5A	Homo sapiens sodium channel, voltage-gated, type V, alpha subunit (SCN5A), transcript variant 6, mRNA [NM_001160161]	GO:0005515|GO:0051899|GO:0008015|GO:0060307|GO:0060371|GO:0060373|GO:0060372|GO:0060452|GO:0071277|GO:0035725|GO:0001518|GO:0045760|GO:0006814|GO:0061337|GO:0006811|GO:0005244|GO:0009986|GO:0005248|GO:0055085|GO:0042383|GO:0016020|GO:0002027|GO:0055117|GO:0016021|GO:0005216	NM_001160161	Hs.517898	6331	35.6491	12.9443	5.25407	3.55444
A_24_P419120	2.36413	up	NM_015250	chr9:95474086-95474027	BICD2	Homo sapiens bicaudal D homolog 2 (Drosophila) (BICD2), transcript variant 2, mRNA [NM_015250]	GO:0005515|GO:0017137|GO:0005737|GO:0005794|GO:0005886|GO:0006810|GO:0072385|GO:0031410|GO:0005856|GO:0072393	NM_015250	Hs.436939	23299	4177.57	1838.84	12.0317	10.7904
A_23_P10743	2.42392	up	NM_000283	chr4:663873-663932	PDE6B	Homo sapiens phosphodiesterase 6B, cGMP-specific, rod, beta (PDE6B), transcript variant 1, mRNA [NM_000283]	GO:0008081|GO:0060041|GO:0007603|GO:0051480|GO:0030168|GO:0047555|GO:0046872|GO:0005829|GO:0007165|GO:0009583|GO:0016020|GO:0016787|GO:0007596|GO:0046037|GO:0007601|GO:0050896	NM_000283	Hs.654544	5158	21.2458	10.265	4.50617	3.22883
A_24_P314681	5.67938	up	BX281397	chr10:130713298-130713357		BX281397 Soares_NFL_T_GBC_S1 Homo sapiens cDNA clone IMAGp998G075145 ; IMAGE:2087454, mRNA sequence [BX281397]			Hs.454452		27.9921	5.5748	4.89779	2.39206
A_33_P3255794	2.68412	up	NM_006231	chr12:133234007-133233948	POLE	Homo sapiens polymerase (DNA directed), epsilon (POLE), mRNA [NM_006231]	GO:0003887|GO:0005634|GO:0000216|GO:0046872|GO:0000084|GO:0000082|GO:0000723|GO:0000166|GO:0006270|GO:0000722|GO:0006297|GO:0016779|GO:0003677|GO:0001701|GO:0006260|GO:0006139|GO:0006281|GO:0006283|GO:0003682|GO:0000731|GO:0006287|GO:0005654|GO:0008270|GO:0006289|GO:0000278|GO:0032201|GO:0016740	NM_006231	Hs.524871	5426	22.146	9.6531	4.57067	3.14622
A_33_P3369944	2.19068	up	NM_003813	chr14:70926003-70926062	ADAM21	Homo sapiens ADAM metallopeptidase domain 21 (ADAM21), mRNA [NM_003813]	GO:0007338|GO:0016020|GO:0006508|GO:0008270|GO:0008233|GO:0016021|GO:0004222|GO:0046872|GO:0008237	NM_003813	Hs.178748	8747	63.8951	33.1988	6.06867	4.93729
A_24_P210513	2.13919	up	NM_018167	chr14:93760281-93760222	BTBD7	Homo sapiens BTB (POZ) domain containing 7 (BTBD7), transcript variant 2, mRNA [NM_018167]		NM_018167	Hs.525549	55727	63.2116	33.5913	6.05088	4.95381
A_33_P3413483	2.03473	up	AK090738	chr15:45369321-45369380	SORD	Homo sapiens cDNA FLJ33419 fis, clone BRACE2019877. [AK090738]	GO:0031966|GO:0051160|GO:0046370|GO:0003939|GO:0005529|GO:0005624|GO:0006062|GO:0005625|GO:0030317|GO:0005615|GO:0046872|GO:0005739|GO:0019861|GO:0005929|GO:0051287|GO:0016020|GO:0016491|GO:0051164|GO:0006006|GO:0008270		Hs.878	6652	2920.51	1497.3	11.5184	10.4935
A_33_P3293237	2.05717	up		chr8:070762583-070762642		Q86TZ0_HUMAN (Q86TZ0) Full-length cDNA clone CS0DC023YN15 of Neuroblastoma of Homo sapiens (human) (Fragment), partial (30%) [THC2780218]					26.422	15.1504	4.8174	3.77674
A_33_P3671378	2.18798	up	NM_016174	chr9:131196441-131196500	CERCAM	Homo sapiens cerebral endothelial cell adhesion molecule (CERCAM), mRNA [NM_016174]	GO:0005886|GO:0005783|GO:0007159|GO:0006928|GO:0005788|GO:0007155|GO:0009103	NM_016174	Hs.495230	51148	145.767	74.2962	7.2427	6.1131
A_33_P3416797	2.10363	up	AL831947	chr12:31270536-31270477	OVOS2	Homo sapiens mRNA; cDNA DKFZp434C0631 (from clone DKFZp434C0631). [AL831947]	GO:0004867|GO:0005576|GO:0005615		Hs.524331	144203	18.6906	10.4875	4.3303	3.25742
A_33_P3360753	2.89945	up	AK293727	chr20:62055455-62055396	KCNQ2	Homo sapiens cDNA FLJ60440 complete cds, highly similar to Potassium voltage-gated channel subfamily KQT member 2. [AK293727]	GO:0005244|GO:0005886|GO:0005267|GO:0007268|GO:0055085|GO:0007399|GO:0007411|GO:0005249|GO:0008076|GO:0016021|GO:0006813|GO:0071805|GO:0006811		Hs.161851	3785	68.0294	26.8457	6.15806	4.62229
A_23_P213661	2.16392	up	NM_015216	chr5:102538799-102538858	PPIP5K2	Homo sapiens diphosphoinositol pentakisphosphate kinase 2 (PPIP5K2), mRNA [NM_015216]	GO:0033857|GO:0006020|GO:0005737|GO:0000827|GO:0000166|GO:0016301|GO:0003993|GO:0005524|GO:0000832|GO:0016740|GO:0005829	NM_015216	Hs.212046	23262	4339.57	2064.14	12.082	10.9684
A_23_P17914	2.09663	up	NM_025225	chr22:44342759-44342818	PNPLA3	Homo sapiens patatin-like phospholipase domain containing 3 (PNPLA3), mRNA [NM_025225]	GO:0051265|GO:0016042|GO:0051264|GO:0016746|GO:0004806|GO:0016787|GO:0016020|GO:0008152|GO:0004623|GO:0019432|GO:0019433|GO:0016021	NM_025225	Hs.654800	80339	87.0484	46.5648	6.4978	5.42973
A_32_P107493	2.02038	up	NM_153025	chr16:89737094-89737153	C16orf55	Homo sapiens chromosome 16 open reading frame 55 (C16orf55), mRNA [NM_153025]		NM_153025	Hs.655171	124045	116.815	64.1192	6.91205	5.89742
A_23_P209337	2.34794	up	NM_145280	chr2:208477667-208477608	METTL21A	Homo sapiens methyltransferase like 21A (METTL21A), transcript variant 1, mRNA [NM_145280]	GO:0016020|GO:0008168|GO:0016021|GO:0016740	NM_145280	Hs.664764	151194	1468.71	653.997	10.5377	9.30635
A_24_P153576	2.25658	up	NM_173082	chr6:146266660-146266601	SHPRH	Homo sapiens SNF2 histone linker PHD RING helicase (SHPRH), transcript variant 2, mRNA [NM_173082]	GO:0006281|GO:0016787|GO:0000166|GO:0016874|GO:0006334|GO:0004386|GO:0008270|GO:0005634|GO:0000786|GO:0005524|GO:0003677|GO:0046872	NM_173082	Hs.723297	257218	264.072	128.281	8.07619	6.90205
A_33_P3222867	3.42085	up	CR933610	chr1:155175774-155175833	THBS3	Homo sapiens mRNA; cDNA DKFZp686J1738 (from clone DKFZp686J1738). [CR933610]	GO:0048471|GO:0003417|GO:0060346|GO:0043931|GO:0007160|GO:0005198|GO:0005509|GO:0005576|GO:0007155|GO:0008201		Hs.658188	7059	28.646	9.77402	4.93516	3.1608
A_33_P3262292	2.07092	up	NM_015562	chr3:196098868-196098809	UBXN7	Homo sapiens UBX domain protein 7 (UBXN7), mRNA [NM_015562]	GO:0005515|GO:0043130|GO:0034098|GO:0031625|GO:0008134	NM_015562	Hs.518524	26043	58.0361	32.1052	5.93347	4.8832
A_33_P3352253	4.32925	up	NM_001001925	chr8:17611347-17611288	MTUS1	Homo sapiens microtubule associated tumor suppressor 1 (MTUS1), transcript variant 2, mRNA [NM_001001925]	GO:0005739|GO:0005737|GO:0005794|GO:0005886|GO:0005815|GO:0005874|GO:0005819|GO:0005634|GO:0005856	NM_001001925	Hs.7946	57509	153.057	39.5111	7.30411	5.18999
A_23_P157593	2.82824	up	NM_004198	chr8:42608298-42608239	CHRNA6	Homo sapiens cholinergic receptor, nicotinic, alpha 6 (CHRNA6), transcript variant 1, mRNA [NM_004198]	GO:0005230|GO:0051899|GO:0030054|GO:0005886|GO:0045202|GO:0007268|GO:0005892|GO:0014059|GO:0007165|GO:0045211|GO:0015464|GO:0006810|GO:0004872|GO:0016021|GO:0005216|GO:0004889|GO:0006811	NM_004198	Hs.103128	8973	13.7939	5.5446	3.88637	2.38647
A_23_P306956	2.81011	up	NM_032838	chr19:36939236-36939177	ZNF566	Homo sapiens zinc finger protein 566 (ZNF566), transcript variant 3, mRNA [NM_032838]	GO:0005622|GO:0006355|GO:0008270|GO:0005634|GO:0003677|GO:0046872	NM_032838	Hs.533939	84924	22.315	9.3437	4.58106	3.09043
A_33_P3293474	3.136	up	NM_014322	chr1:241756511-241756452	OPN3	Homo sapiens opsin 3 (OPN3), mRNA [NM_014322]	GO:0004930|GO:0008020|GO:0018298|GO:0009584|GO:0009583|GO:0009881|GO:0007186|GO:0016020|GO:0005887|GO:0042752|GO:0004872|GO:0004871|GO:0016021|GO:0007602|GO:0007601|GO:0050896	NM_014322	Hs.409081	23596	1025.84	348.522	10.0244	8.37551
A_23_P107994	8.81329	up	NM_017854	chr19:47549376-47549317	TMEM160	Homo sapiens transmembrane protein 160 (TMEM160), mRNA [NM_017854]	GO:0005739|GO:0016020|GO:0016021	NM_017854	Hs.105606	54958	3032.6	361.094	11.5715	8.43177
A_33_P3287785	3.23398	up	NM_006158	chr8:24808537-24808478	NEFL	Homo sapiens neurofilament, light polypeptide (NEFL), mRNA [NM_006158]	GO:0005515|GO:0030424|GO:0008090|GO:0045109|GO:0005883|GO:0007268|GO:0008022|GO:0005829|GO:0042802|GO:0033596|GO:0005200|GO:0019896|GO:0033693|GO:0008089	NM_006158	Hs.521461	4747	52.699	18.7022	5.7972	4.10389
A_23_P92885	2.60808	up	NM_173488	chr5:101724461-101724402	SLCO6A1	Homo sapiens solute carrier organic anion transporter family, member 6A1 (SLCO6A1), mRNA [NM_173488]	GO:0005215|GO:0005886|GO:0016021	NM_173488	Hs.388874	133482	59.686	26.3722	5.97751	4.59452
A_33_P3231267	2.22933	up	BC041894	chr5:52409064-52409123	LOC257396	Homo sapiens hypothetical protein LOC257396, mRNA (cDNA clone IMAGE:5298658). [BC041894]			Hs.12326	257396	159.804	79.5587	7.36866	6.21205
A_24_P931964	2.307	up	XR_111242	chr12:3720609-3720550	LOC100128816	PREDICTED: Homo sapiens ACAH3104 (LOC100128816), miscRNA [XR_111242]		XR_111242	Hs.672404	100128816	122.81	58.8556	6.98442	5.7784
A_33_P3215565	2.53588	up		chr15:082593471-082593530							51.2143	23.2833	5.75609	4.41361
A_23_P154379	6.38787	up	NM_003960	chr2:73868104-73868045	NAT8	Homo sapiens N-acetyltransferase 8 (GCN5-related, putative) (NAT8), mRNA [NM_003960]	GO:0016746|GO:0008080|GO:0016020|GO:0042493|GO:0008152|GO:0007275|GO:0016021|GO:0001702	NM_003960	Hs.14637	9027	29.7356	5	4.99736	2.32203
A_33_P3269233	6.40741	up		chr10:039055050-039054991		TRI43_HUMAN (Q96BQ3) Tripartite motif protein 43, partial (22%) [THC2696107]					63.4719	11.3996	6.0576	3.37785
A_33_P3421365	2.07657	up	NM_194320	chr9:97063672-97063731	ZNF169	Homo sapiens zinc finger protein 169 (ZNF169), mRNA [NM_194320]	GO:0005622|GO:0006355|GO:0003700|GO:0008270|GO:0005634|GO:0003676|GO:0003677|GO:0046872	NM_194320	Hs.387623	169841	66.6082	36.3913	6.13063	5.07643
A_24_P350622	4.33017	up	NM_002255	chr19:55317688-55320335	KIR2DL4	Homo sapiens killer cell immunoglobulin-like receptor, two domains, long cytoplasmic tail, 4 (KIR2DL4), transcript variant 1, mRNA [NM_002255]	GO:0005515|GO:0007165|GO:0006968|GO:0005886|GO:0005887|GO:0050776|GO:0004872|GO:0004888	NM_002255	Hs.661219	3805	20.1748	5	4.43645	2.32203
A_33_P3400171	2.09187	up	NM_001626	chr19:40761134-40761075	AKT2	Homo sapiens v-akt murine thymoma viral oncogene homolog 2 (AKT2), transcript variant 1, mRNA [NM_001626]	GO:0071156|GO:0005515|GO:0008643|GO:2000147|GO:0010907|GO:0046328|GO:0060644|GO:0000166|GO:0010765|GO:0016301|GO:0033119|GO:0046326|GO:0005080|GO:0006810|GO:0045444|GO:0030334|GO:0005792|GO:0032869|GO:0030335|GO:0005975|GO:0014850|GO:0010748|GO:0007275|GO:0070887|GO:0030027|GO:0016310|GO:0043491|GO:0005654|GO:0008286|GO:0005886|GO:0005634|GO:0032870|GO:0050927|GO:0005829|GO:0045429|GO:0005739|GO:…	NM_001626	Hs.631535	208	51.873	28.578	5.77579	4.711
A_23_P74042	2.27923	up	NM_012302	chr1:82456855-82456914	LPHN2	Homo sapiens latrophilin 2 (LPHN2), mRNA [NM_012302]	GO:0007186|GO:0005886|GO:0007218|GO:0004930|GO:0016524|GO:0005529|GO:0004872|GO:0016021|GO:0004871	NM_012302	Hs.24212	23266	54.7413	27.5366	5.84703	4.65848
A_23_P165676	2.00355	up	BC017694	chr2:132247616-132247557	MZT2A	mitotic spindle organizing protein 2A [Source:HGNC Symbol;Acc:33187] [ENST00000491265]	GO:0005813|GO:0005737|GO:0005819|GO:0005856|GO:0008274		Hs.655067	653784	30.2855	17.6721	5.01914	4.01658
A_24_P22746	2.00166	up	NM_175907	chr18:72909521-72909462	ZADH2	Homo sapiens zinc binding alcohol dehydrogenase domain containing 2 (ZADH2), mRNA [NM_175907]	GO:0005739|GO:0000166|GO:0016491|GO:0008270|GO:0005777	NM_175907	Hs.465433	284273	379.033	202.732	8.58437	7.58318
A_33_P3247644	2.24243	up	NM_152793	chr7:30197507-30197566	C7orf41	Homo sapiens chromosome 7 open reading frame 41 (C7orf41), mRNA [NM_152793]		NM_152793	Hs.200100	222166	188.001	91.8545	7.59692	6.43186
A_33_P3406899	2.18763	up	NM_014965	chr3:42253931-42253990	TRAK1	Homo sapiens trafficking protein, kinesin binding 1 (TRAK1), transcript variant 2, mRNA [NM_014965]	GO:0005739|GO:0005515|GO:0005737|GO:0006493|GO:0006357|GO:0008333|GO:0005634|GO:0006605|GO:0005769	NM_014965	Hs.535711	22906	1017.86	488.441	10.0112	8.88185
A_33_P3421821	4.78066	up	NM_001004426	chr22:38525521-38525462	PLA2G6	Homo sapiens phospholipase A2, group VI (cytosolic, calcium-independent) (PLA2G6), transcript variant 2, mRNA [NM_001004426]	GO:0016042|GO:0008219|GO:0005813|GO:0005737|GO:0016787|GO:0016020|GO:0047499|GO:0008152|GO:0004623|GO:0032049	NM_001004426	Hs.170479	8398	25.4909	6.19095	4.76571	2.5085
A_33_P3247310	2.68936	up	AB529248	chr11:55839217-55839273		Synthetic construct DNA, clone: pF1KE0814, Homo sapiens OLFR1106 gene for olfactory receptor 1106, without stop codon, in Flexi system. [AB529248]					16.4874	7.21755	4.14204	2.71478
A_23_P119344	2.32943	up	NM_003598	chr19:49845754-49845695	TEAD2	Homo sapiens TEA domain family member 2 (TEAD2), mRNA [NM_003598]	GO:0005515|GO:0005667|GO:0006355|GO:0003700|GO:0045944|GO:0003705|GO:0060548|GO:0001843|GO:0005634|GO:0035329|GO:0003677	NM_003598	Hs.515534	8463	631.708	288.299	9.31689	8.09692
A_23_P153616	2.5444	up	NM_130760	chr19:505192-505251	MADCAM1	Homo sapiens mucosal vascular addressin cell adhesion molecule 1 (MADCAM1), transcript variant 1, mRNA [NM_130760]	GO:0007165|GO:0006955|GO:0016020|GO:0005886|GO:0050776|GO:0007568|GO:0002687|GO:0005624|GO:0016021|GO:0009790|GO:0007155	NM_130760	Hs.102598	8174	46.1067	20.9651	5.61157	4.26425
A_33_P3231437	2.93957	up		chr9:021420972-021421031							46.6298	18.3138	5.62874	4.07314
A_33_P3330413	2.00667	up		chr8:048504446-048504387							4856.4	2488.53	12.247	11.2422
A_23_P12336	2.59663	up	NM_018137	chr1:107601422-107601481	PRMT6	Homo sapiens protein arginine methyltransferase 6 (PRMT6), mRNA [NM_018137]	GO:0005515|GO:0070611|GO:0019919|GO:0070612|GO:0016571|GO:0008168|GO:0035241|GO:0005634|GO:0035242|GO:0042054|GO:0042393|GO:0044020|GO:0043985|GO:0044419|GO:0006284|GO:0045892|GO:0016740|GO:0016568|GO:0034970	NM_018137	Hs.26006	55170	950.741	389.533	9.91147	8.53483
A_33_P3313801	2.20906	up	NM_080654	chr11:27371878-27371819	CCDC34	Homo sapiens coiled-coil domain containing 34 (CCDC34), transcript variant 2, mRNA [NM_080654]		NM_080654	Hs.143733	91057	41.8742	22.0374	5.47844	4.335
A_33_P3224858	2.63024	up	NM_001135652	chr2:37368837-37368778	EIF2AK2	Homo sapiens eukaryotic translation initiation factor 2-alpha kinase 2 (EIF2AK2), transcript variant 3, mRNA [NM_001135652]	GO:0005515|GO:0003725|GO:0008285|GO:0033689|GO:0019054|GO:0008601|GO:0019058|GO:0006926|GO:0006412|GO:0005829|GO:0030968|GO:0005622|GO:0046777|GO:0000166|GO:0044419|GO:0016772|GO:0009615|GO:0005524|GO:0004672|GO:0004674|GO:0019048|GO:0030683|GO:0006468|GO:0004715|GO:0004694	NM_001135652	Hs.131431	5610	295.727	122.557	8.23593	6.84073
A_33_P3221253	4.32261	up	NM_005578	chr3:188597359-188597418	LPP	Homo sapiens LIM domain containing preferred translocation partner in lipoma (LPP), transcript variant 1, mRNA [NM_005578]	GO:0005515|GO:0008150|GO:0005737|GO:0030054|GO:0005886|GO:0008270|GO:0005634|GO:0007155|GO:0005925|GO:0046872	NM_005578	Hs.5724	4026	52.4051	14.1244	5.78755	3.67565
A_33_P3273255	2.66192	up	BC071639	chr19:53953157-53953216		zinc finger protein 761 [Source:HGNC Symbol;Acc:23179] [ENST00000396407]			Hs.433293		194.626	80.5159	7.64281	6.23035
A_33_P3251144	2.27163	up	NM_001127370	chr7:21947808-21947749	CDCA7L	Homo sapiens cell division cycle associated 7-like (CDCA7L), transcript variant 2, mRNA [NM_001127370]	GO:0008284|GO:0006355|GO:0005737|GO:0005730|GO:0005634	NM_001127370	Hs.520245	55536	660.748	308.572	9.38269	8.19896
A_23_P37127	2.16849	up	NM_004496	chr14:38059605-38059546	FOXA1	Homo sapiens forkhead box A1 (FOXA1), mRNA [NM_004496]	GO:0007389|GO:0003700|GO:0044212|GO:0030324|GO:0003705|GO:2000049|GO:0005634|GO:0009790|GO:0010719|GO:0010817|GO:0051091|GO:0003690|GO:0045944|GO:0006338|GO:0060738|GO:0032355|GO:0060528|GO:0008634|GO:0005667|GO:0006355|GO:0060743|GO:0008301|GO:0060741|GO:0019904|GO:0060740|GO:0048665|GO:0000122|GO:0042593|GO:0003677|GO:0043565|GO:0045931|GO:0001077|GO:0060441|GO:0045666|GO:0035239|GO:0060487|GO:…	NM_004496	Hs.163484	3169	141.192	71.8577	7.18908	6.07239
A_33_P3262094	3.06017	up	NM_001005198	chr11:124135341-124135400	OR8G5	Homo sapiens olfactory receptor, family 8, subfamily G, member 5 (OR8G5), mRNA [NM_001005198]	GO:0004984|GO:0005886|GO:0004930|GO:0004872|GO:0016021|GO:0004871|GO:0050896	NM_001005198	Hs.722725	219865	14.2829	5	3.93564	2.32203
A_23_P344125	2.44148	up	NM_199296	chr14:77941362-77941303	ISM2	Homo sapiens isthmin 2 homolog (zebrafish) (ISM2), transcript variant 1, mRNA [NM_199296]	GO:0005730|GO:0005634|GO:0005576	NM_199296	Hs.29742	145501	22.1086	10.6585	4.56799	3.28024
A_23_P96688	2.05387	up	NM_016028	chr11:67941288-67939135	SUV420H1	Homo sapiens suppressor of variegation 4-20 homolog 1 (Drosophila) (SUV420H1), transcript variant 2, mRNA [NM_016028]	GO:0000780|GO:0006355|GO:0042799|GO:0005694|GO:0008168|GO:0034968|GO:0005634|GO:0016740|GO:0018024|GO:0016568	NM_016028	Hs.632120	51111	483.701	249.468	8.92239	7.88405
A_33_P3217819	2.95274	up	NM_057749	chr8:95894420-95894361	CCNE2	Homo sapiens cyclin E2 (CCNE2), mRNA [NM_057749]	GO:0005515|GO:0000082|GO:0019901|GO:0000075|GO:0005654|GO:0005634|GO:0000079|GO:0000278|GO:0051301|GO:0005829	NM_057749	Hs.521693	9134	978.217	351.968	9.95464	8.39259
A_24_P251841	2.34343	up	NM_030648	chr4:140427751-140427692	SETD7	Homo sapiens SET domain containing (lysine methyltransferase) 7 (SETD7), mRNA [NM_030648]	GO:0005515|GO:0006355|GO:0005694|GO:0008168|GO:0034968|GO:0005634|GO:0018027|GO:0016279|GO:0018026|GO:0018024|GO:0002039|GO:0016740|GO:0016568	NM_030648	Hs.480792	80854	7674.08	3342.66	12.9014	11.6728
A_33_P3346552	2.04275	up	NR_003287	chrUn_gl000220:117028-117087	RN28S1	Homo sapiens RNA, 28S ribosomal 1 (RN28S1), ribosomal RNA [NR_003287]		NR_003287	Hs.211046	100008589	65.0077	36.2087	6.09753	5.06702
A_33_P3256894	2.18338	up	NM_001169107	chr10:46252526-46252585	FAM21C	Homo sapiens family with sequence similarity 21, member C (FAM21C), transcript variant 3, mRNA [NM_001169107]	GO:0005515|GO:0005886|GO:0031901|GO:0071203|GO:0006810|GO:0042147|GO:0005769	NM_001169107	Hs.365286	253725	85.3974	43.8289	6.47106	5.3445
A_33_P3272773	2.39559	up	NM_006526	chr20:52185714-52185655	ZNF217	Homo sapiens zinc finger protein 217 (ZNF217), mRNA [NM_006526]	GO:0005515|GO:0006355|GO:0003700|GO:0044212|GO:0005634|GO:0003677|GO:0006351|GO:0046872|GO:0005622|GO:0000118|GO:0005654|GO:0008270|GO:0045892	NM_006526	Hs.155040	7764	33.9973	16.6104	5.18263	3.92225
A_33_P3380618	2.72976	up	NM_005529	chr1:22173072-22173013	HSPG2	Homo sapiens heparan sulfate proteoglycan 2 (HSPG2), mRNA [NM_005529]	GO:0031012|GO:0006629|GO:0005515|GO:0005886|GO:0042157|GO:0005576|GO:0001525|GO:0008022|GO:0005615|GO:0004465|GO:0005604	NM_005529	Hs.562227	3339	34.9754	15.1442	5.22522	3.77644
A_24_P177553	2.55593	up	BU963192	chr11:122928691-122928632		AGENCOURT_10615922 NIH_MGC_141 Homo sapiens cDNA clone IMAGE:6744194 5', mRNA sequence [BU963192]			Hs.730273		204.656	87.7925	7.71701	6.36316
A_23_P102286	4.38789	up	NM_000233	chr2:48915141-48915082	LHCGR	Homo sapiens luteinizing hormone/choriogonadotropin receptor (LHCGR), mRNA [NM_000233]	GO:0060065|GO:0005886|GO:0005783|GO:0007200|GO:0008528|GO:0005634|GO:0004964|GO:0007283|GO:0005764|GO:0005615|GO:0042803|GO:0050850|GO:0007190|GO:0030539|GO:0005737|GO:0001541|GO:0046886|GO:0051117|GO:0004872|GO:0090030|GO:0004871|GO:0051281|GO:0050482|GO:0046544|GO:0042493|GO:0007417|GO:0031233|GO:0043235|GO:0009755|GO:0007186|GO:0005887|GO:0007187|GO:0072520|GO:0006622|GO:0007188|GO:0035472|GO:…	NM_000233	Hs.468490	3973	22.2136	5.86097	4.57563	2.4421
A_23_P215634	2.43687	up	NM_001013398	chr7:45952667-45952608	IGFBP3	Homo sapiens insulin-like growth factor binding protein 3 (IGFBP3), transcript variant 1, mRNA [NM_001013398]	GO:0005515|GO:0043065|GO:0008285|GO:0031994|GO:0048662|GO:0005576|GO:0005634|GO:0001558|GO:0005615|GO:0046872|GO:0014912|GO:0016942|GO:0008160|GO:0045663|GO:0001933|GO:0006468|GO:0009968|GO:0005520	NM_001013398	Hs.450230	3486	59.8583	28.2938	5.9806	4.69557
A_33_P3320503	2.87324	up	NM_030665	chr17:17699031-17699090	RAI1	Homo sapiens retinoic acid induced 1 (RAI1), mRNA [NM_030665]	GO:0005737|GO:0001501|GO:0040015|GO:0006357|GO:0008270|GO:0005634|GO:0046872	NM_030665	Hs.655395	10743	22.7797	9.358	4.61466	3.09198
A_23_P35316	2.13445	up	NM_020394	chr1:247150771-247150712	ZNF695	Homo sapiens zinc finger protein 695 (ZNF695), transcript variant 1, mRNA [NM_020394]	GO:0005622|GO:0006355|GO:0008270|GO:0005634|GO:0003676|GO:0046872	NM_020394	Hs.669893	57116	61.0543	32.6646	6.00446	4.9106
A_24_P134195	2.5083	up	NM_001020818	chr19:54377897-54377956	MYADM	Homo sapiens myeloid-associated differentiation marker (MYADM), transcript variant 1, mRNA [NM_001020818]	GO:0016020|GO:0016021	NM_001020818	Hs.380906	91663	772.146	327.064	9.6038	8.27708
A_33_P3296169	2.039	up	NM_031942	chr2:174232387-174232446	CDCA7	Homo sapiens cell division cycle associated 7 (CDCA7), transcript variant 1, mRNA [NM_031942]	GO:0006355|GO:0042127|GO:0005634	NM_031942	Hs.470654	83879	3397.53	1732.93	11.7319	10.704
A_23_P58862	2.8122	up	NM_020819	chr6:71212478-71232258	FAM135A	Homo sapiens family with sequence similarity 135, member A (FAM135A), transcript variant 2, mRNA [NM_020819]		NM_020819	Hs.211700	57579	44.9465	18.4582	5.57523	4.08353
A_33_P3426943	3.65784	up	NR_038238	chr2:231761669-231761728	LOC151484	Homo sapiens uncharacterized LOC151484 (LOC151484), non-coding RNA [NR_038238]		NR_038238	Hs.559309	151484	20.2183	6.45044	4.43906	2.56807
A_33_P3386414	5.72112	up	NM_152418	chr8:88885294-88885235	DCAF4L2	Homo sapiens DDB1 and CUL4 associated factor 4-like 2 (DCAF4L2), mRNA [NM_152418]		NM_152418	Hs.371738	138009	29.2719	5.92662	4.97086	2.45456
A_24_P29733	2.92256	up	NM_012395	chr7:90839264-90839323	CDK14	Homo sapiens cyclin-dependent kinase 14 (CDK14), mRNA [NM_012395]	GO:0005515|GO:0005886|GO:0030332|GO:0005634|GO:0005524|GO:0060828|GO:0005737|GO:0007049|GO:0000166|GO:0000086|GO:0000308|GO:0016055|GO:0004693|GO:0051301	NM_012395	Hs.258576	5218	681.76	248.297	9.42508	7.87784
A_33_P3404749	3.03359	up	NM_001103184	chr15:33066404-33066345	FMN1	Homo sapiens formin 1 (FMN1), mRNA [NM_001103184]	GO:0005737|GO:0030054|GO:0030036|GO:0005912|GO:0005886|GO:0005634|GO:0003779|GO:0015629|GO:0016043	NM_001103184	Hs.657649	342184	42.1024	16.277	5.48625	3.88523
A_23_P319719	2.14709	up	NM_138575	chr12:133294613-133294672	PGAM5	Homo sapiens phosphoglycerate mutase family member 5 (PGAM5), nuclear gene encoding mitochondrial protein, transcript variant 3, mRNA [NM_138575]	GO:0005739|GO:0016787|GO:0016020|GO:0005741|GO:0004721|GO:0016021	NM_138575	Hs.102558	192111	203.394	103.429	7.70797	6.60559
A_24_P252462	2.55608	up	NM_000370	chr8:63973574-63973515	TTPA	Homo sapiens tocopherol (alpha) transfer protein (TTPA), mRNA [NM_000370]	GO:0006629|GO:0005215|GO:0005770|GO:0007584|GO:0001892|GO:0009636|GO:0005829|GO:0005622|GO:0032502|GO:0090212|GO:0005737|GO:0006810|GO:0008431|GO:0042360|GO:0009268	NM_000370	Hs.69049	7274	52.3981	23.6517	5.78734	4.43341
A_32_P37592	2.19349	up	NR_003003	chr18:47340748-47340807	SCARNA17	Homo sapiens small Cajal body-specific RNA 17 (SCARNA17), guide RNA [NR_003003]		NR_003003	Hs.668351	677769	159.732	80.7389	7.36798	6.23475
A_33_P3350913	3.03495	up	NM_001145395	chr3:12572240-12572299	TSEN2	Homo sapiens tRNA splicing endonuclease 2 homolog (S. cerevisiae) (TSEN2), transcript variant 5, mRNA [NM_001145395]	GO:0006397|GO:0006388|GO:0005813|GO:0005737|GO:0004519|GO:0016787|GO:0005730|GO:0005634|GO:0003676|GO:0000214|GO:0000213	NM_001145395	Hs.335550	80746	86.0993	32.0566	6.48186	4.88019
A_33_P3273309	3.49115	up	NM_001040185	chr19:53911268-53911327	ZNF765	Homo sapiens zinc finger protein 765 (ZNF765), mRNA [NM_001040185]	GO:0005622|GO:0006355|GO:0008270|GO:0005634|GO:0003677|GO:0046872	NM_001040185	Hs.685640	91661	52.5861	17.3047	5.793	3.9893
A_24_P220771	2.07681	up	NM_032217	chr4:74005746-74005687	ANKRD17	Homo sapiens ankyrin repeat domain 17 (ANKRD17), transcript variant 1, mRNA [NM_032217]	GO:0005737|GO:0044419|GO:0003723|GO:0005634	NM_032217	Hs.601206	26057	16.9572	9.54812	4.18443	3.13006
A_33_P3610123	2.08544	up	NM_015425	chr2:86253606-86253547	POLR1A	Homo sapiens polymerase (RNA) I polypeptide A, 194kDa (POLR1A), mRNA [NM_015425]	GO:0005515|GO:0003899|GO:0009303|GO:0006363|GO:0016779|GO:0005730|GO:0006362|GO:0006361|GO:0005634|GO:0006360|GO:0003677|GO:0046872|GO:0005736|GO:0005654|GO:0008270|GO:0016740	NM_015425	Hs.531818	25885	1298.78	651.539	10.3594	9.29905
A_33_P3214670	2.50447	up	NM_000189	chr2:75118359-75118418	HK2	Homo sapiens hexokinase 2 (HK2), mRNA [NM_000189]	GO:0005975|GO:0005741|GO:0004396|GO:0055085|GO:0005524|GO:0005536|GO:0006096|GO:0005829|GO:0008645|GO:0005739|GO:0008637|GO:0046324|GO:0016020|GO:0015758|GO:0000166|GO:0007595|GO:0016301|GO:0046835|GO:0006006|GO:0016740	NM_000189	Hs.591588	3099	49.3306	22.7096	5.70038	4.37587
A_24_P935782	2.32128	up	NM_001008727	chr19:9677344-9677285	ZNF121	Homo sapiens zinc finger protein 121 (ZNF121), mRNA [NM_001008727]	GO:0005622|GO:0006355|GO:0008270|GO:0005634|GO:0003677|GO:0046872	NM_001008727	Hs.501537	7675	109.849	52.5777	6.82272	5.6078
A_23_P27404	2.34855	up	NM_001136499	chr19:52567757-52567719	ZNF841	Homo sapiens zinc finger protein 841 (ZNF841), mRNA [NM_001136499]	GO:0005622|GO:0006355|GO:0008270|GO:0005634|GO:0003677|GO:0046872	NM_001136499	Hs.665751	284371	114.202	54.0379	6.87826	5.64648
A_33_P3258478	2.84854	up	XM_003403406	chr19:55301610-55301669	KIR3DL1	PREDICTED: Homo sapiens killer cell immunoglobulin-like receptor, three domains, long cytoplasmic tail, 1 (KIR3DL1), mRNA [XM_003403406]	GO:0006955|GO:0005886|GO:0005887|GO:0050776|GO:0004872|GO:0030109	XM_003403406	Hs.730948	3811	35.7273	14.7972	5.25591	3.74569
A_24_P329229	2.04977	up	NM_153033	chr7:66105338-66105397	KCTD7	Homo sapiens potassium channel tetramerisation domain containing 7 (KCTD7), transcript variant 1, mRNA [NM_153033]	GO:0016020|GO:0008076|GO:0005249|GO:0006813	NM_153033	Hs.546627	154881	22.7526	13.1411	4.61236	3.57689
A_33_P3318671	10.0602	up	NM_007260	chr1:24121957-24122016	LYPLA2	Homo sapiens lysophospholipase II (LYPLA2), mRNA [NM_007260]	GO:0006629|GO:0005737|GO:0016787|GO:0006631	NM_007260	Hs.533479	11313	65073.4	6684.87	16.0014	12.6709
A_33_P3239455	2.00611	up	NM_173537	chr7:74221335-74221276	GTF2IRD2	Homo sapiens GTF2I repeat domain containing 2 (GTF2IRD2), mRNA [NM_173537]	GO:0005622|GO:0006355|GO:0008270|GO:0005634|GO:0003677	NM_173537	Hs.647017	84163	61.1783	34.7814	6.0062	5.0018
A_23_P141974	2.27107	up	NM_003290	chr19:16212086-16212145	TPM4	Homo sapiens tropomyosin 4 (TPM4), transcript variant 2, mRNA [NM_003290]	GO:0005862|GO:0005737|GO:0001725|GO:0030049|GO:0006936|GO:0005509|GO:0006928|GO:0003779|GO:0008307|GO:0005856|GO:0006979|GO:0005829	NM_003290	Hs.631618	7171	7116.66	3228.16	12.8001	11.6168
A_24_P296508	2.16448	up	NM_152346	chr17:1477761-1477702	SLC43A2	Homo sapiens solute carrier family 43, member 2 (SLC43A2), mRNA [NM_152346]	GO:0034641|GO:0005886|GO:0006865|GO:0016021|GO:0015179|GO:0055085|GO:0006811	NM_152346	Hs.160550	124935	1580.32	757.608	10.6357	9.52163
A_24_P32394	2.61582	up	NM_032143	chr2:136073078-136073019	ZRANB3	Homo sapiens zinc finger, RAN-binding domain containing 3 (ZRANB3), mRNA [NM_032143]	GO:0005622|GO:0004519|GO:0016787|GO:0000166|GO:0004386|GO:0008270|GO:0005524|GO:0003677|GO:0046872	NM_032143	Hs.658422	84083	29.0022	13.0483	4.95457	3.5673
A_33_P3337144	2.75784	up	NM_001033723	chr8:81550890-81550831	ZNF704	Homo sapiens zinc finger protein 704 (ZNF704), mRNA [NM_001033723]	GO:0005622|GO:0008270|GO:0046872	NM_001033723	Hs.434957	619279	71.4072	29.6039	6.22198	4.75844
A_23_P115444	12.4661	up	NM_005092	chr1:173010665-173010606	TNFSF18	Homo sapiens tumor necrosis factor (ligand) superfamily, member 18 (TNFSF18), mRNA [NM_005092]	GO:0007165|GO:0005164|GO:0006955|GO:0016020|GO:0007267|GO:0005102|GO:0006916|GO:0016021|GO:0005615|GO:0005125	NM_005092	Hs.248197	8995	138.769	12.5611	7.15603	3.5161
A_33_P3326099	2.17159	up	NM_003934	chr9:133491803-133491862	FUBP3	Homo sapiens far upstream element (FUSE) binding protein 3 (FUBP3), mRNA [NM_003934]	GO:0003723|GO:0005634|GO:0045893|GO:0003677|GO:0006351	NM_003934	Hs.98751	8939	240.057	120.854	7.94096	6.82221
A_24_P101047	2.29045	up	NM_020931	chr6:56919360-56919419	KIAA1586	Homo sapiens KIAA1586 (KIAA1586), mRNA [NM_020931]		NM_020931	Hs.709521	57691	399.428	187.739	8.66064	7.46502
A_23_P354965	2.67274	up	NM_024906	chr4:83581667-83581608	SCD5	Homo sapiens stearoyl-CoA desaturase 5 (SCD5), transcript variant 2, mRNA [NM_024906]	GO:0016020|GO:0005506|GO:0005783|GO:0004768|GO:0016491|GO:0005789|GO:0006633|GO:0016021|GO:0046872|GO:0016717|GO:0055114	NM_024906	Hs.379191	79966	73.7193	31.371	6.26649	4.84817
A_33_P3364869	2.37121	up	AK023341	chr7:105900620-105900561	NAMPT	Homo sapiens cDNA FLJ13279 fis, clone OVARC1001055, moderately similar to PRE-B CELL ENHANCING FACTOR PRECURSOR. [AK023341]	GO:0008286|GO:0047280|GO:0008284|GO:0016757|GO:0019674|GO:0007267|GO:0006767|GO:0019363|GO:0006769|GO:0005125|GO:0005829|GO:0004516|GO:0007165|GO:0005737|GO:0006766|GO:0004514|GO:0009435|GO:0051770|GO:0060612			10135	48.0549	23.4339	5.66623	4.42061
A_33_P3374324	2.6415	up	NM_001005288	chr11:5462360-5462301	OR51I1	Homo sapiens olfactory receptor, family 51, subfamily I, member 1 (OR51I1), mRNA [NM_001005288]	GO:0050911|GO:0007608|GO:0004984|GO:0005886|GO:0004930|GO:0004872|GO:0016021|GO:0004871|GO:0050896	NM_001005288	Hs.553732	390063	111.133	46.7365	6.83627	5.43491
A_24_P402836	2.0304	up	NM_003441	chr4:367324-367383	ZNF141	Homo sapiens zinc finger protein 141 (ZNF141), mRNA [NM_003441]	GO:0005622|GO:0006355|GO:0006366|GO:0008270|GO:0005634|GO:0009653|GO:0003677|GO:0046872	NM_003441	Hs.654355	7700	999.151	519.969	9.98591	8.96415
A_33_P3389827	2.05764	up	NM_001165978	chr2:95956002-95956061	PROM2	Homo sapiens prominin 2 (PROM2), transcript variant 1, mRNA [NM_001165978]	GO:0016323|GO:0005929|GO:0060170|GO:0016324|GO:0005886|GO:0071914|GO:0031528|GO:0016021	NM_001165978	Hs.469313	150696	165.311	88.466	7.41566	6.37467
A_33_P3403117	2.24088	up	NM_005654	chr5:92929717-92929776	NR2F1	Homo sapiens nuclear receptor subfamily 2, group F, member 1 (NR2F1), mRNA [NM_005654]	GO:0005515|GO:0034339|GO:0010467|GO:0003700|GO:0003713|GO:0003707|GO:0003706|GO:0005634|GO:0000122|GO:0046872|GO:0043565|GO:0007165|GO:0004872|GO:0005654|GO:0008270|GO:0030900|GO:0004879|GO:0001764|GO:0030522	NM_005654	Hs.519445	7025	10498.5	4826.44	13.3606	12.1965
A_33_P3888568	5.34772	up	BQ029156	chr2:61644535-61644476	SNORA70B	UI-H-DT0-aub-m-04-0-UI.s1 NCI_CGAP_DT0 Homo sapiens cDNA clone IMAGE:5867307 3', mRNA sequence [BQ029156]			Hs.675825	100124537	192.293	39.8526	7.6252	5.20628
A_33_P3318661	2.92395	up	NM_203394	chr12:77417635-77417576	E2F7	Homo sapiens E2F transcription factor 7 (E2F7), mRNA [NM_203394]	GO:0005667|GO:0007049|GO:0008285|GO:0003700|GO:0005634|GO:0003677|GO:0042802	NM_203394	Hs.416375	144455	94.2131	36.112	6.60957	5.06165
A_33_P3315899	2.37404	up		chr20:019193130-019193071							344.88	157.006	8.45537	7.20803
A_33_P3411313	2.0093	up		chr4:165850971-165850912							12.4016	7.28601	3.73662	2.72992
A_33_P3217230	2.47926	up	NM_003430	chr19:23540740-23540681	ZNF91	Homo sapiens zinc finger protein 91 (ZNF91), mRNA [NM_003430]	GO:0005622|GO:0006355|GO:0003700|GO:0008270|GO:0005634|GO:0003677|GO:0046872	NM_003430	Hs.654471	7644	253.807	111.416	8.01747	6.70756
A_33_P3299590	2.12502	up	NM_001128854	chr7:100479801-100479860	SRRT	Homo sapiens serrate RNA effector molecule homolog (Arabidopsis) (SRRT), transcript variant 5, mRNA [NM_001128854]	GO:0005515|GO:0046685|GO:0005737|GO:0008283|GO:0031053|GO:0005654|GO:0005634|GO:0031047	NM_001128854	Hs.111801	51593	78.6084	41.8275	6.35728	5.2698
A_33_P3363537	2.04634	up		chr7_gl000195_random:000059862-000059803							64.2165	35.6589	6.07614	5.04309
A_33_P3333800	2.1018	up	NM_172168	chr16:2029100-2029041	NOXO1	Homo sapiens NADPH oxidase organizer 1 (NOXO1), transcript variant c, mRNA [NM_172168]	GO:0005515|GO:0007154|GO:0005543|GO:0022617|GO:0016176|GO:0005886|GO:0006801|GO:0060263|GO:0010310|GO:0043020|GO:0035091|GO:0019899	NM_172168	Hs.191762	124056	51.1861	28.0211	5.75396	4.68233
A_32_P228775	2.15809	up	NM_174907	chr3:73047288-73096374	PPP4R2	Homo sapiens protein phosphatase 4, regulatory subunit 2 (PPP4R2), mRNA [NM_174907]	GO:0005515|GO:0006397|GO:0008380|GO:0005813|GO:0005730|GO:0005634|GO:0010569|GO:0030289|GO:0005737|GO:0030362|GO:0005856|GO:0030674|GO:0006464	NM_174907	Hs.431092	151987	178.98	91.1796	7.53323	6.42348
A_32_P173298	3.60876	up	NM_012426	chr16:70562923-70562982	SF3B3	Homo sapiens splicing factor 3b, subunit 3, 130kDa (SF3B3), mRNA [NM_012426]	GO:0006397|GO:0008380|GO:0010467|GO:0005634|GO:0003676|GO:0071013|GO:0006461|GO:0000398|GO:0000375|GO:0030532|GO:0005654|GO:0005681|GO:0005689	NM_012426	Hs.514435	23450	107.52	33.2886	6.79227	4.94076
A_24_P212072	2.51129	up	NM_032290	chr5:93966300-93966359	ANKRD32	Homo sapiens ankyrin repeat domain 32 (ANKRD32), mRNA [NM_032290]	GO:0005622|GO:0005813|GO:0005634	NM_032290	Hs.657315	84250	74.165	33.4211	6.27476	4.94633
A_33_P3298775	3.22466	up	NM_214710	chr19:685607-685548	PRSS57	Homo sapiens protease, serine, 57 (PRSS57), mRNA [NM_214710]	GO:0004252|GO:0006508|GO:0008233|GO:0005576	NM_214710	Hs.245146	400668	75.0201	26.5204	6.29109	4.60194
A_24_P169544	2.0291	up	NM_006959	chr19:57932871-57932930	ZNF17	Homo sapiens zinc finger protein 17 (ZNF17), mRNA [NM_006959]	GO:0005622|GO:0006355|GO:0008270|GO:0005634|GO:0003677|GO:0046872	NM_006959	Hs.729403	7565	395.399	207.637	8.64045	7.61962
A_23_P46673	2.03784	up	DM107643	chr1:176585564-176585505		protein tyrosine phosphatase type IVA, member 1 pseudogene 7 [Source:HGNC Symbol;Acc:41934] [ENST00000422603]					786.947	408.733	9.6366	8.60955
A_23_P64214	2.03923	up	NM_004716	chr11:117077873-117077814	PCSK7	Homo sapiens proprotein convertase subtilisin/kexin type 7 (PCSK7), mRNA [NM_004716]	GO:0030173|GO:0005794|GO:0016486|GO:0016020|GO:0004252|GO:0006508|GO:0008233|GO:0016021	NM_004716	Hs.648612	9159	123.075	66.9837	6.9884	5.96037
A_23_P218706	2.28788	up	NM_024325	chr20:2462907-2462848	ZNF343	Homo sapiens zinc finger protein 343 (ZNF343), mRNA [NM_024325]	GO:0005622|GO:0006355|GO:0008270|GO:0005634|GO:0003677|GO:0046872	NM_024325	Hs.516846	79175	479.106	220.505	8.90812	7.7141
A_24_P79403	3.11825	up	NM_002619	chr4:74846974-74846915	PF4	Homo sapiens platelet factor 4 (PF4), mRNA [NM_002619]	GO:0008009|GO:0043066|GO:0032760|GO:0030595|GO:0010744|GO:0019221|GO:0030168|GO:0005576|GO:0045651|GO:0005615|GO:0010628|GO:0045653|GO:0006955|GO:0006935|GO:0007596|GO:0045918|GO:0045347|GO:0002576|GO:0016525|GO:0031093|GO:0008201	NM_002619	Hs.81564	5196	37.3529	14.1479	5.31908	3.67834
A_33_P3318069	3.39981	up		chr1:185139183-185139124							49.9715	16.9515	5.72096	3.95551
A_33_P3357049	2.10048	up	NR_026768	chr1:46111983-46111924	RPS15AP10	Homo sapiens ribosomal protein S15a pseudogene 10 (RPS15AP10), non-coding RNA [NR_026768]		NR_026768		728963	113.751	59.9788	6.8743	5.80358
A_33_P3300916	3.39334	up	NR_026915	chr3:151502623-151502682	LOC201651	Homo sapiens arylacetamide deacetylase (esterase) pseudogene (LOC201651), non-coding RNA [NR_026915]		NR_026915	Hs.383050	201651	139.48	45.8015	7.16912	5.40641
A_33_P3361102	2.148	up	NM_015215	chr1:7812527-7812586	CAMTA1	Homo sapiens calmodulin binding transcription activator 1 (CAMTA1), transcript variant 1, mRNA [NM_015215]	GO:0005516|GO:0006355|GO:0005737|GO:0005634	NM_015215	Hs.397705	23261	21.9323	11.9659	4.55606	3.45307
A_23_P141730	2.43969	up	NM_001943	chr18:29126460-29126519	DSG2	Homo sapiens desmoglein 2 (DSG2), mRNA [NM_001943]	GO:0030057|GO:0005886|GO:0005911|GO:0005509|GO:0006915|GO:0016021|GO:0007155|GO:0007156|GO:0006921	NM_001943	Hs.412597	1829	1798.72	765.536	10.8217	9.53504
A_23_P83917	2.1187	up	NM_012308	chr11:67024380-67024439	KDM2A	Homo sapiens lysine (K)-specific demethylase 2A (KDM2A), transcript variant 1, mRNA [NM_012308]	GO:0006355|GO:0016491|GO:0008270|GO:0005654|GO:0005634|GO:0016702|GO:0003677|GO:0051864|GO:0046872|GO:0016568	NM_012308	Hs.124147	22992	218.776	113.587	7.81814	6.73495
A_23_P419107	2.13351	up	NM_152772	chr12:106740236-106740295	TCP11L2	Homo sapiens t-complex 11 (mouse)-like 2 (TCP11L2), mRNA [NM_152772]		NM_152772	Hs.696047	255394	13.2104	7.32165	3.83129	2.73806
A_24_P82880	2.58616	up	NM_003290	chr19:16199863-16199922	TPM4	Homo sapiens tropomyosin 4 (TPM4), transcript variant 2, mRNA [NM_003290]	GO:0005862|GO:0005737|GO:0001725|GO:0030049|GO:0006936|GO:0005509|GO:0006928|GO:0003779|GO:0008307|GO:0005856|GO:0006979|GO:0005829	NM_003290	Hs.631618	7171	4415.06	1774.71	12.1144	10.7436
A_23_P24004	2.13698	up	NM_001547	chr10:91068397-91068456	IFIT2	Homo sapiens interferon-induced protein with tetratricopeptide repeats 2 (IFIT2), mRNA [NM_001547]	GO:0032091|GO:0005515|GO:0060337|GO:0035457|GO:0019221|GO:0005575|GO:0009615|GO:0005829	NM_001547	Hs.437609	3433	547.729	272.228	9.10872	8.01315
A_33_P3592015	2.17569	up	NM_014282	chr9:99252704-99252763	HABP4	Homo sapiens hyaluronan binding protein 4 (HABP4), mRNA [NM_014282]	GO:0005515|GO:0006355|GO:0005737|GO:0007596|GO:0002576|GO:0030168|GO:0005634|GO:0005576|GO:0071260|GO:0030017|GO:0043392|GO:0005829	NM_014282	Hs.494567	22927	3775.13	1799.78	11.8834	10.7619
A_33_P3379454	2.48509	up	NM_013282	chr19:4960895-4960954	UHRF1	Homo sapiens ubiquitin-like with PHD and ring finger domains 1 (UHRF1), transcript variant 2, mRNA [NM_013282]	GO:2000373|GO:0000792|GO:0000987|GO:0005515|GO:0006355|GO:0008327|GO:0003700|GO:0008283|GO:0016874|GO:0005634|GO:0035064|GO:0003677|GO:0046872|GO:0032270|GO:0007049|GO:0006281|GO:0045944|GO:0008270	NM_013282	Hs.108106	29128	1348.06	572.257	10.41	9.09666
A_23_P44569	2.87924	up	NM_000392	chr10:101611322-101611381	ABCC2	Homo sapiens ATP-binding cassette, sub-family C (CFTR/MRP), member 2 (ABCC2), mRNA [NM_000392]	GO:0005215|GO:0016324|GO:0016020|GO:0000166|GO:0005887|GO:0015711|GO:0006810|GO:0042626|GO:0008514|GO:0055085|GO:0016887|GO:0005524	NM_000392	Hs.368243	1244	9199.2	3288.06	13.1701	11.6444
A_33_P3263989	2.76044	up		chr3:106823654-106823595							314.635	124.559	8.32593	6.86103
A_23_P203540	2.72971	up	NM_012153	chr11:34681911-34681970	EHF	Homo sapiens ets homologous factor (EHF), transcript variant 2, mRNA [NM_012153]	GO:0043565|GO:0003700|GO:0008283|GO:0030855|GO:0007275|GO:0005634|GO:0045893|GO:0003677	NM_012153	Hs.653859	26298	298.915	119.092	8.25136	6.80261
A_33_P3264416	3.2243	up	HM236769	chr7:142494175-142494234		Homo sapiens isolate x025-17_g5_MS250_MBP TCR (CDR3) mRNA, partial cds. [HM236769]			Hs.382212		16.5127	5.93812	4.14493	2.45594
A_33_P3214427	2.13405	up		chr7:86413754-86413695		Q7NGQ0_GLOVI (Q7NGQ0) Gll3118 protein, partial (7%) [THC2782479]					30.6807	16.822	5.03775	3.94416
A_24_P326491	2.21134	up	NM_173576	chr10:27962388-27962329	MKX	Homo sapiens mohawk homeobox (MKX), transcript variant 1, mRNA [NM_173576]	GO:0043565|GO:0007517|GO:0003700|GO:0007275|GO:0005634	NM_173576	Hs.128193	283078	2600.52	1215.9	11.3438	10.1989
A_24_P331560	2.85965	up	NM_000351	chrX:7271727-7271786	STS	Homo sapiens steroid sulfatase (microsomal), isozyme S (STS), mRNA [NM_000351]	GO:0006706|GO:0014070|GO:0008284|GO:0043627|GO:0005886|GO:0005783|GO:0043434|GO:0005635|GO:0008484|GO:0005764|GO:0046872|GO:0007611|GO:0009268|GO:0005792|GO:0007565|GO:0005794|GO:0005624|GO:0008544|GO:0016787|GO:0005789|GO:0004773|GO:0000299|GO:0043588|GO:0016021|GO:0005768	NM_000351	Hs.522578	412	26.1977	10.7204	4.80555	3.28971
A_32_P389770	2.30512	up	NR_040078	chr11:126873913-126873972	KIRREL3-AS3	Homo sapiens KIRREL3 antisense RNA 3 (non-protein coding) (KIRREL3-AS3), non-coding RNA [NR_040078]		NR_040078	Hs.376015	283165	26.3514	13.4691	4.81347	3.60863
A_33_P3315060	5.1408	up	BX648271	chr1:203771403-203771462	ZC3H11A	zinc finger CCCH-type containing 11A [Source:HGNC Symbol;Acc:29093] [ENST00000495527]	GO:0005515|GO:0008270|GO:0003676|GO:0046872		Hs.532399	9877	74.4417	16.5735	6.28064	3.91865
A_33_P3333282	2.0562	up	NM_004112	chr17:7347918-7347977	FGF11	Homo sapiens fibroblast growth factor 11 (FGF11), mRNA [NM_004112]	GO:0007165|GO:0007267|GO:0008083|GO:0007399	NM_004112	Hs.655193	2256	130.646	70.0456	7.07699	6.037
A_23_P42507	68.2761	up	NM_139126	chr6:149833364-149833305	PPIL4	Homo sapiens peptidylprolyl isomerase (cyclophilin)-like 4 (PPIL4), mRNA [NM_139126]	GO:0000166|GO:0006457|GO:0003723|GO:0003755|GO:0005634|GO:0016853	NM_139126	Hs.726494	85313	103702	1599.17	16.6934	10.6001
A_24_P156635	2.73628	up	NM_032126	chr1:178489534-178489829	C1orf49	Homo sapiens chromosome 1 open reading frame 49 (C1orf49), transcript variant 1, mRNA [NM_032126]	GO:0015630	NM_032126	Hs.534501	84066	29.9246	12.9221	5.00476	3.55254
A_33_P3265314	2.13791	up	NR_024609	chr13:114626426-114626485	FLJ44054	Homo sapiens uncharacterized LOC643365 (FLJ44054), non-coding RNA [NR_024609]		NR_024609	Hs.680435	643365	34.9784	19.0753	5.22593	4.12973
A_33_P3239101	2.35259	up	NM_001164465	chr15:82637528-82637469	GOLGA6L10	Homo sapiens golgin A6 family-like 10 (GOLGA6L10), mRNA [NM_001164465]		NM_001164465	Hs.459120	647042	26.2634	13.1144	4.80837	3.57412
A_33_P3384988	2.10902	up	NM_024055	chr5:68399813-68399872	SLC30A5	Homo sapiens solute carrier family 30 (zinc transporter), member 5 (SLC30A5), transcript variant 2, mRNA [NM_024055]	GO:0071577|GO:0005794|GO:0008324|GO:0005730|GO:0005624|GO:0006882|GO:0005634|GO:0055085|GO:0010043|GO:0016324|GO:0016020|GO:0000139|GO:0005385|GO:0005887|GO:0010155|GO:0006829|GO:0008270|GO:0016021|GO:0030141|GO:0030667|GO:0006824	NM_024055	Hs.631975	64924	292.567	149.78	8.21819	7.14162
A_24_P138022	2.07089	up	NM_014612	chr9:96326549-96326608	FAM120A	Homo sapiens family with sequence similarity 120A (FAM120A), mRNA [NM_014612]	GO:0005737|GO:0005886|GO:0003723	NM_014612	Hs.372003	23196	2558.23	1283.25	11.3226	10.2724
A_24_P16378	2.47039	up	NM_152419	chr8:43014085-43014144	HGSNAT	Homo sapiens heparan-alpha-glucosaminide N-acetyltransferase (HGSNAT), mRNA [NM_152419]	GO:0015019|GO:0016746|GO:0016020|GO:0007041|GO:0016021|GO:0005765|GO:0051259	NM_152419	Hs.600384	138050	19.8858	9.45654	4.41446	3.10972
A_33_P3362503	3.45568	up	NM_001101426	chr7:16415777-16415718	ISPD	Homo sapiens isoprenoid synthase domain containing (ISPD), transcript variant 1, mRNA [NM_001101426]	GO:0016779|GO:0008299|GO:0016740	NM_001101426	Hs.636502	729920	32.9311	11.1678	5.13585	3.34688
A_23_P41304	2.14975	up	NM_002102	chr4:144797989-144797930	GYPE	Homo sapiens glycophorin E (MNS blood group) (GYPE), transcript variant 1, mRNA [NM_002102]	GO:0005886|GO:0005887	NM_002102	Hs.728753	2996	19.3395	10.607	4.37867	3.2745
A_33_P3294172	3.70059	up		chr19:9346753-9346812		Seven transmembrane helix receptorUncharacterized protein [Source:UniProtKB/TrEMBL;Acc:Q8NH33] [ENST00000344049]					17.2816	5	4.20978	2.32203
A_33_P3365870	2.27976	up	NM_001143888	chr1:32849509-32849450	BSDC1	Homo sapiens BSD domain containing 1 (BSDC1), transcript variant 1, mRNA [NM_001143888]		NM_001143888	Hs.353454	55108	77.5842	38.4069	6.33983	5.15095
A_33_P3260634	2.15303	up	NM_001172646	chr20:9461356-9461415	PLCB4	Homo sapiens phospholipase C, beta 4 (PLCB4), transcript variant 3, mRNA [NM_001172646]	GO:0035556|GO:0016042|GO:0004629|GO:0016787|GO:0004435|GO:0005509|GO:0004871|GO:0005829	NM_001172646	Hs.472101	5332	52.1779	27.8335	5.78165	4.67528
A_32_P186731	2.21648	up	NM_080826	chr20:13280838-13280897	ISM1	Homo sapiens isthmin 1 homolog (zebrafish) (ISM1), mRNA [NM_080826]	GO:0005576	NM_080826	Hs.559353	140862	96.4488	48.6975	6.6419	5.49363
A_33_P3897698	3.65594	up	XR_108300	chr1:165744354-165744413	LOC100147773	PREDICTED: Homo sapiens hypothetical LOC100147773 (LOC100147773), miscRNA [XR_108300]		XR_108300	Hs.633824	100147773	17.037	5	4.19227	2.32203
A_24_P276490	2.16621	up	NM_007260	chr1:24120413-24120604	LYPLA2	Homo sapiens lysophospholipase II (LYPLA2), mRNA [NM_007260]	GO:0006629|GO:0005737|GO:0016787|GO:0006631	NM_007260	Hs.533479	11313	133.607	68.1045	7.10677	5.9916
A_33_P3381781	2.47811	up		chr1:150414018-150414077	RPRD2	regulation of nuclear pre-mRNA domain containing 2 [Source:HGNC Symbol;Acc:29039] [ENST00000369067]				23248	40.2687	18.8636	5.42531	4.11607
A_23_P33326	2.07314	up	NM_000679	chr5:159399943-159400002	ADRA1B	Homo sapiens adrenergic, alpha-1B-, receptor (ADRA1B), mRNA [NM_000679]	GO:0005886|GO:0008283|GO:0007267|GO:0048148|GO:0007243|GO:0007512|GO:0001987|GO:0035265|GO:0004872|GO:0007626|GO:0004871|GO:0004935|GO:0004937|GO:0004930|GO:0043278|GO:0007275|GO:0042593|GO:0001996|GO:0045818|GO:0001975|GO:0045819|GO:0007186|GO:0005887|GO:0001974|GO:0001997|GO:0008542|GO:0000299|GO:0016049|GO:0007188	NM_000679	Hs.368632	147	25.2926	14.3575	4.75474	3.70293
A_33_P3244112	2.91981	up	NR_003927	chr1:84830942-84830883	UOX	Homo sapiens urate oxidase, pseudogene (UOX), non-coding RNA [NR_003927]		NR_003927	Hs.647646	391051	126.544	48.5671	7.03477	5.4889
A_33_P3365047	3.28106	up	NM_006606	chr20:18470505-18470446	RBBP9	Homo sapiens retinoblastoma binding protein 9 (RBBP9), mRNA [NM_006606]	GO:0005737|GO:0016787|GO:0042127|GO:0005634	NM_006606	Hs.69330	10741	43.4188	15.5104	5.52683	3.81267
A_33_P3267651	2.27651	up	NM_014648	chr3:108351859-108351918	DZIP3	Homo sapiens DAZ interacting protein 3, zinc finger (DZIP3), mRNA [NM_014648]	GO:0000209|GO:0005737|GO:0004842|GO:0019902|GO:0016874|GO:0003723|GO:0008270|GO:0046872|GO:0031593	NM_014648	Hs.409210	9666	52.4848	26.5223	5.78904	4.60222
A_33_P3319943	2.09836	up	NM_000489	chrX:76872141-76872082	ATRX	Homo sapiens alpha thalassemia/mental retardation syndrome X-linked (ATRX), transcript variant 1, mRNA [NM_000489]	GO:0005515|GO:0006355|GO:0070087|GO:0004386|GO:0005634|GO:0006310|GO:0000228|GO:0003677|GO:0005524|GO:0046872|GO:0003678|GO:0006306|GO:0005720|GO:0006281|GO:0016787|GO:0000166|GO:0003682|GO:0008270|GO:0030900	NM_000489	Hs.533526	546	653.643	331.841	9.36565	8.29639
A_23_P382794	3.22859	up	NM_176889	chr12:11150054-11149995	TAS2R20	Homo sapiens taste receptor, type 2, member 20 (TAS2R20), mRNA [NM_176889]	GO:0050909|GO:0016020|GO:0004930|GO:0004872|GO:0016021|GO:0004871|GO:0050896	NM_176889	Hs.686384	259295	23.8353	8.72619	4.67845	2.98754
A_33_P3319940	2.41517	up	NM_000489	chrX:76944381-76944322	ATRX	Homo sapiens alpha thalassemia/mental retardation syndrome X-linked (ATRX), transcript variant 1, mRNA [NM_000489]	GO:0005515|GO:0006355|GO:0070087|GO:0004386|GO:0005634|GO:0006310|GO:0000228|GO:0003677|GO:0005524|GO:0046872|GO:0003678|GO:0006306|GO:0005720|GO:0006281|GO:0016787|GO:0000166|GO:0003682|GO:0008270|GO:0030900	NM_000489	Hs.533526	546	24.8009	12.0158	4.73284	3.46071
A_23_P355447	3.06542	up	NM_174976	chr14:77597916-77597857	ZDHHC22	Homo sapiens zinc finger, DHHC-type containing 22 (ZDHHC22), mRNA [NM_174976]	GO:0016746|GO:0016020|GO:0008270|GO:0016021|GO:0046872	NM_174976	Hs.525485	283576	18.7898	7.24045	4.33925	2.72317
A_23_P211007	2.08034	up	NM_003489	chr21:16333963-16333904	NRIP1	Homo sapiens nuclear receptor interacting protein 1 (NRIP1), mRNA [NM_003489]	GO:0005515|GO:0042826|GO:0019915|GO:0003714|GO:0003713|GO:0030331|GO:0005102|GO:0035257|GO:0005634|GO:0050681|GO:0035259|GO:0000122|GO:0001543|GO:0046965|GO:0000118|GO:0045944|GO:0045893|GO:0030521|GO:0030728	NM_003489	Hs.155017	8204	2147.53	1071.31	11.0683	10.0115
A_33_P3348046	2.69364	up		chr1:220109948-220109889							25.882	11.2522	4.78801	3.35845
A_33_P3361811	3.59504	up	NM_024561	chr13:41936235-41936294	NAA16	Homo sapiens N(alpha)-acetyltransferase 16, NatA auxiliary subunit (NAA16), transcript variant 1, mRNA [NM_024561]	GO:0005667|GO:0005737|GO:0005488|GO:0043022|GO:0016407|GO:0005634|GO:0045893|GO:0006474	NM_024561	Hs.512914	79612	83.6175	26.4055	6.44229	4.59628
A_24_P201381	2.10286	up	NM_152429	chr10:93666963-93666904	FGFBP3	Homo sapiens fibroblast growth factor binding protein 3 (FGFBP3), mRNA [NM_152429]	GO:0045743|GO:0017134|GO:0005576|GO:0043117|GO:0008201	NM_152429	Hs.466120	143282	169.687	88.8533	7.45143	6.37908
A_33_P3261463	2.56506	up	AL713743	chr1:2977720-2977661	FLJ42875	Homo sapiens mRNA; cDNA DKFZp761G0122 (from clone DKFZp761G0122). [AL713743]				440556	26.1354	11.8864	4.80114	3.44214
A_33_P3390342	2.09949	up	NR_034022	chr7:7117985-7117926	LOC100131257	Homo sapiens zinc finger protein 655 pseudogene (LOC100131257), non-coding RNA [NR_034022]		NR_034022		100131257	75.7528	40.7009	6.30416	5.23412
A_33_P3240018	2.07331	up	NM_000922	chr11:14892291-14892350	PDE3B	Homo sapiens phosphodiesterase 3B, cGMP-inhibited (PDE3B), mRNA [NM_000922]	GO:0051219|GO:0005515|GO:0008286|GO:0033629|GO:0050995|GO:0004119|GO:0005783|GO:0046872|GO:0005829|GO:0030552|GO:0008144|GO:0046676|GO:0043951|GO:0006198|GO:0032045|GO:0005792|GO:0008081|GO:0032869|GO:0005794|GO:0004115|GO:0004114|GO:0030168|GO:0042593|GO:0005626|GO:0043422|GO:0007165|GO:0007162|GO:0016020|GO:0016787|GO:0007596|GO:0031018|GO:0016021	NM_000922	Hs.445711	5140	885.08	449.939	9.79831	8.74637
A_23_P203773	2.63053	up	NM_080654	chr11:27371039-27370980	CCDC34	Homo sapiens coiled-coil domain containing 34 (CCDC34), transcript variant 2, mRNA [NM_080654]		NM_080654	Hs.143733	91057	51.052	22.3507	5.74725	4.3519
A_23_P12572	2.49843	up	NM_033338	chr10:115490494-115490553	CASP7	Homo sapiens caspase 7, apoptosis-related cysteine peptidase (CASP7), transcript variant delta, mRNA [NM_033338]	GO:0005515|GO:0005792|GO:0031966|GO:0008635|GO:0007568|GO:0006915|GO:0001836|GO:0005625|GO:0006917|GO:0006921|GO:0005829|GO:0007507|GO:0004197|GO:0005737|GO:0043525|GO:0005789|GO:0006508|GO:0008233|GO:0005654|GO:0008234|GO:0004190|GO:0009411|GO:0008629	NM_033338	Hs.9216	840	6255.83	2559.22	12.6032	11.2821
A_24_P115932	4.23307	up	NM_004778	chr11:60618787-60618728	PTGDR2	Homo sapiens G protein-coupled receptor 44 (GPR44), mRNA [NM_004778]	GO:0045745|GO:0019722|GO:0005886|GO:0004930|GO:0004956|GO:0007193|GO:0004958|GO:0004982|GO:0006955|GO:0006935|GO:0007186|GO:0005887|GO:0004872|GO:0001785|GO:0004871	NM_004778	Hs.299567	11251	46.1518	12.7331	5.61441	3.53271
A_33_P3363271	2.01329	up	NM_000724	chr10:18829909-18829968	CACNB2	Homo sapiens calcium channel, voltage-dependent, beta 2 subunit (CACNB2), transcript variant 1, mRNA [NM_000724]	GO:0005515|GO:0005262|GO:0005244|GO:0005245|GO:0005246|GO:0007268|GO:0005891|GO:0042383|GO:0005887|GO:0007411|GO:0007528|GO:0070588|GO:0006810|GO:0006816|GO:0051925|GO:0007601|GO:0006811	NM_000724	Hs.59093	783	100.338	55.6059	6.70469	5.69513
A_33_P3293645	2.96792	up	XR_133104	chr16:70989072-70989013	HYDIN2	PREDICTED: Homo sapiens hydrocephalus inducing homolog 2 (mouse) (HYDIN2), miscRNA [XR_133104]		XR_133104		100288805	33.2662	13.1524	5.14947	3.58002
A_33_P3257523	3.86292	up	XM_003118557	chr6:56966835-56966894		zinc finger protein 451 [Source:HGNC Symbol;Acc:21091] [ENST00000370708]		XM_003118557	Hs.485628		63.5244	18.749	6.05853	4.10884
A_33_P3226237	2.16507	up	AK125205	chr2:204193090-204193031		Homo sapiens cDNA FLJ43215 fis, clone FEBRA2021908. [AK125205]			Hs.471156		66.3276	35.0231	6.125	5.01058
A_33_P3226357	4.1142	up	NM_004473	chr9:100618916-100618975	FOXE1	Homo sapiens forkhead box E1 (thyroid transcription factor 2) (FOXE1), mRNA [NM_004473]	GO:0007389|GO:0003700|GO:0003705|GO:0005634|GO:0048538|GO:0030878|GO:0048846|GO:0009653|GO:0031069|GO:0051090|GO:0003690|GO:0002089|GO:0045944|GO:0006590|GO:0060022|GO:0060023|GO:0005667|GO:0008301|GO:0000122|GO:0003677|GO:0048485|GO:0048484|GO:0048562|GO:0043565|GO:0016477|GO:0060465|GO:0007422|GO:0048937|GO:0045893|GO:0045892|GO:0008134	NM_004473	Hs.159234	2304	54.0474	15.2762	5.83144	3.79083
A_33_P3327200	2.00752	up	NM_001001396	chr1:203709388-203709447	ATP2B4	Homo sapiens ATPase, Ca++ transporting, plasma membrane 4 (ATP2B4), transcript variant 1, mRNA [NM_001001396]	GO:0005515|GO:0005516|GO:0003407|GO:0005886|GO:0030168|GO:0030165|GO:0055085|GO:0005524|GO:0046872|GO:0005388|GO:0006754|GO:0034220|GO:0000166|GO:0016787|GO:0005887|GO:0007596|GO:0070588|GO:0006810|GO:0016820|GO:0006812	NM_001001396	Hs.343522	493	143.481	79.4988	7.21612	6.2107
A_33_P3310625	4.31029	up	AB306057	chr14:22783292-22783351		T cell receptor alpha variable 40 [Source:HGNC Symbol;Acc:12141] [ENST00000390467]			Hs.495276		20.089	5	4.42981	2.32203
A_23_P135722	4.2423	up	NM_001729	chr4:75675897-75675838	BTC	Homo sapiens betacellulin (BTC), mRNA [NM_001729]	GO:0043066|GO:0008284|GO:0005154|GO:0005886|GO:0051781|GO:0005625|GO:0005576|GO:0016021|GO:0008083|GO:0005615	NM_001729	Hs.710156	685	44.0813	12.03	5.54764	3.4628
A_23_P65733	2.61086	up	NM_014106	chr15:35273686-35273627	ZNF770	Homo sapiens zinc finger protein 770 (ZNF770), mRNA [NM_014106]	GO:0005622|GO:0006355|GO:0008270|GO:0005634|GO:0003677|GO:0046872	NM_014106	Hs.730754	54989	274.3	114.392	8.12905	6.74453
A_33_P3352712	2.00747	up	NM_014603	chr17:73000110-73000169	CDR2L	Homo sapiens cerebellar degeneration-related protein 2-like (CDR2L), mRNA [NM_014603]		NM_014603	Hs.78358	30850	39.3448	22.8408	5.39241	4.38703
A_23_P142560	3.53168	up	NM_014795	chr2:145146320-145146261	ZEB2	Homo sapiens zinc finger E-box binding homeobox 2 (ZEB2), transcript variant 1, mRNA [NM_014795]	GO:0021846|GO:0003700|GO:0001756|GO:0001755|GO:0005730|GO:0030177|GO:0001843|GO:0046332|GO:0005634|GO:0048598|GO:0007417|GO:0046872|GO:0007399|GO:0043565|GO:0005622|GO:0021766|GO:0005737|GO:0019208|GO:0008270|GO:0043507	NM_014795	Hs.34871	9839	28.2338	9.35098	4.91171	3.09135
A_33_P3576317	2.16738	up	BC044924	chr6:169362784-169362725	LOC340178	Homo sapiens hypothetical protein LOC340178, mRNA (cDNA clone IMAGE:5297033). [BC044924]			Hs.343631	340178	29.3933	15.9825	4.97765	3.8617
A_33_P3320112	3.19959	up		chr15:085045807-085045748		Q9BXM8_HUMAN (Q9BXM8) Colon cancer-associated antigen AgSK1-2HT-ECS, complete [THC2471881]					112.039	39.0424	6.85163	5.17374
A_23_P206661	2.05409	up	NM_000903	chr16:69744333-69744274	NQO1	Homo sapiens NAD(P)H dehydrogenase, quinone 1 (NQO1), transcript variant 1, mRNA [NM_000903]	GO:0005515|GO:0050662|GO:0006805|GO:0004128|GO:0006521|GO:0009055|GO:0009636|GO:0043086|GO:0007271|GO:0005829|GO:0006809|GO:0034641|GO:0005737|GO:0043525|GO:0003955|GO:0016491|GO:0006979	NM_000903	Hs.406515	1728	4877.27	2438.57	12.2517	11.2132
A_33_P3399881	3.58647	up	AK123930	chr4:9666284-9666343		Homo sapiens cDNA FLJ41936 fis, clone PERIC2005370. [AK123930]			Hs.711000		45.6634	14.8902	5.59674	3.75417
A_23_P33433	2.0934	up	NM_001042539	chr16:29821633-29821692	MAZ	Homo sapiens MYC-associated zinc finger protein (purine-binding transcription factor) (MAZ), transcript variant 2, mRNA [NM_001042539]	GO:0005622|GO:0005515|GO:0006369|GO:0006355|GO:0006367|GO:0003723|GO:0008270|GO:0005634|GO:0003677|GO:0046872	NM_001042539	Hs.23650	4150	691.492	349.187	9.44463	8.37878
A_24_P257579	2.3713	up	NM_022140	chr5:111530291-111519800	EPB41L4A	Homo sapiens erythrocyte membrane protein band 4.1 like 4A (EPB41L4A), mRNA [NM_022140]	GO:0008092|GO:0008150|GO:0003674|GO:0005737|GO:0005488|GO:0005575|GO:0005856|GO:0019898	NM_022140	Hs.584954	64097	46.359	22.727	5.62236	4.37668
A_23_P360291	3.42673	up	AF067286	chr6:33272477-33272418	TAPBP	TAP binding protein (tapasin) [Source:HGNC Symbol;Acc:11566] [ENST00000480730]	GO:0005515|GO:0002474|GO:0005792|GO:0042824|GO:0042825|GO:0042288|GO:0005783|GO:0006890|GO:0050823|GO:0006955|GO:0006461|GO:0000139|GO:0016020|GO:0019885|GO:0042605|GO:0005789|GO:0071556|GO:0051082|GO:0015433|GO:0016021|GO:0046978|GO:0046979		Hs.370937	6892	56.6645	18.9712	5.90146	4.12462
A_33_P3373433	4.19446	up		chr22:030988628-030988569		ALU4_HUMAN (P39191) Alu subfamily SB2 sequence contamination warning entry, partial (18%) [THC2784818]					78.8553	21.3631	6.36124	4.29275
A_23_P364766	2.46983	up	NM_001009608	chr20:10603796-10603855	C20orf94	Homo sapiens chromosome 20 open reading frame 94 (C20orf94), mRNA [NM_001009608]	GO:0005515	NM_001009608	Hs.668782	128710	62.85	29.1288	6.04282	4.73841
A_33_P3214432	2.09663	up	NM_080660	chr7:138720567-138720508	ZC3HAV1L	Homo sapiens zinc finger CCCH-type, antiviral 1-like (ZC3HAV1L), mRNA [NM_080660]		NM_080660	Hs.659143	92092	29.6205	16.6246	4.99182	3.92375
A_33_P3259058	2.14884	up	NM_001128592	chr6:3267946-3268005	PSMG4	Homo sapiens proteasome (prosome, macropain) assembly chaperone 4 (PSMG4), transcript variant 1, mRNA [NM_001128592]		NM_001128592	Hs.207069	389362	4230.74	2033.72	12.0501	10.9465
A_24_P290927	5.02745	up	NM_014847	chr1:154199802-154201116	UBAP2L	Homo sapiens ubiquitin associated protein 2-like (UBAP2L), transcript variant 1, mRNA [NM_014847]	GO:0005515|GO:0005671|GO:0007339	NM_014847	Hs.490551	9898	145.757	32.6989	7.24223	4.91241
A_32_P456318	8.02515	up	NM_080743	chr6:89805789-89805730	SRSF12	Homo sapiens serine/arginine-rich splicing factor 12 (SRSF12), mRNA [NM_080743]	GO:0000244|GO:0006397|GO:0008380|GO:0048025|GO:0003723|GO:0005634|GO:0050733|GO:0000395|GO:0000166|GO:0000381|GO:0016482|GO:0005654|GO:0051082	NM_080743	Hs.254414	135295	37.5502	5	5.32656	2.32203
A_24_P206343	7.07359	up	NM_033054	chr7:45004545-45004061	MYO1G	Homo sapiens myosin IG (MYO1G), mRNA [NM_033054]	GO:0005516|GO:0003774|GO:0005886|GO:0000166|GO:0003779|GO:0016459|GO:0005524	NM_033054	Hs.37617	64005	58.3083	9.49199	5.94079	3.11834
A_33_P3307253	3.5922	up	NM_012093	chr1:77763572-77763631	AK5	Homo sapiens adenylate kinase 5 (AK5), transcript variant 2, mRNA [NM_012093]	GO:0005813|GO:0046034|GO:0015949|GO:0008603|GO:0009220|GO:0055086|GO:0004017|GO:0019206|GO:0005524|GO:0009165|GO:0005829|GO:0007165|GO:0005737|GO:0000166|GO:0016740|GO:0006172|GO:0006173	NM_012093	Hs.559718	26289	53.6726	17.1878	5.82194	3.97707
A_24_P19677	3.73845	up	NM_173065	chr1:24496050-24495991	IL28RA	Homo sapiens interleukin 28 receptor, alpha (interferon, lambda receptor) (IL28RA), transcript variant 3, mRNA [NM_173065]	GO:0005515|GO:0008285|GO:0004896|GO:0016020|GO:0032002|GO:0019221|GO:0004872|GO:0016021|GO:0050691	NM_173065	Hs.221375	163702	47.1644	14.7716	5.64605	3.74361
A_33_P3413224	2.07565	up	BJ995728	chr15:59981503-59981562		BJ995728 human hepatoblastoma cDNA Homo sapiens cDNA clone hmft-3130 5', mRNA sequence [BJ995728]			Hs.694514		58.4821	32.2679	5.94479	4.89123
A_33_P3389917	4.64627	up	NM_000254	chr1:237064620-237064679	MTR	Homo sapiens 5-methyltetrahydrofolate-homocysteine methyltransferase (MTR), mRNA [NM_000254]	GO:0006805|GO:0031419|GO:0008168|GO:0008652|GO:0005625|GO:0042558|GO:0032259|GO:0008705|GO:0050667|GO:0046872|GO:0005829|GO:0007399|GO:0005622|GO:0005542|GO:0005737|GO:0046653|GO:0006479|GO:0008270|GO:0008898|GO:0016740	NM_000254	Hs.498187	4548	26.9484	6.78397	4.84718	2.63111
A_33_P3332156	4.88232	up	NM_001003665	chr1:226784622-226784681	C1orf95	Homo sapiens chromosome 1 open reading frame 95 (C1orf95), mRNA [NM_001003665]	GO:0016020|GO:0016021	NM_001003665	Hs.116827	375057	47.4334	11.2914	5.65195	3.36438
A_33_P3214914	12.2254	up	NM_001198815	chr6:31002656-31002715	MUC22	Homo sapiens mucin 22 (MUC22), mRNA [NM_001198815]	GO:0016020|GO:0016021	NM_001198815	Hs.582967	100507679	58.0549	5	5.93384	2.32203
A_33_P3356182	3.52488	up		chrX:062974760-062974819							19.7745	6.57307	4.40768	2.59011
A_24_P522864	3.40112	up	NR_026880	chr17:14208047-14208106	MGC12916	Homo sapiens uncharacterized protein MGC12916 (MGC12916), non-coding RNA [NR_026880]		NR_026880	Hs.597458	84815	48.0017	16.3838	5.66509	3.89908
A_23_P368338	3.62572	up	NM_001139444	chr6:116864480-116861581	BET3L	Homo sapiens BET3 like (S. cerevisiae) (BET3L), mRNA [NM_001139444]	GO:0005794|GO:0005783|GO:0005488|GO:0016192	NM_001139444	Hs.134795	100128327	23.9331	7.81851	4.68449	2.82622
A_23_P250347	2.61612	up	NM_001744	chr5:110819929-110819988	CAMK4	Homo sapiens calcium/calmodulin-dependent protein kinase IV (CAMK4), mRNA [NM_001744]	GO:0005516|GO:0048011|GO:0007616|GO:0033081|GO:0007268|GO:0005634|GO:0045670|GO:0007202|GO:0005524|GO:0005829|GO:0007165|GO:0005737|GO:0006954|GO:0000166|GO:0005654|GO:0006468|GO:0043011|GO:0002372|GO:0045893|GO:0004683	NM_001744	Hs.591269	814	77.3477	33.4943	6.336	4.94857
A_33_P3214625	5.39337	up	NM_003866	chr4:142949267-142949208	INPP4B	Homo sapiens inositol polyphosphate-4-phosphatase, type II, 105kDa (INPP4B), transcript variant 1, mRNA [NM_003866]	GO:0007165|GO:0016787|GO:0034597|GO:0016316	NM_003866	Hs.531403	8821	25.9557	5.42408	4.7922	2.36102
A_33_P3276107	2.75605	up		chrX:123468836-123468895							80.2624	32.9382	6.38868	4.92608
A_32_P68097	4.19386	up	NM_015912	chr8:139142721-139142662	FAM135B	Homo sapiens family with sequence similarity 135, member B (FAM135B), mRNA [NM_015912]		NM_015912	Hs.126024	51059	19.523	5	4.3903	2.32203
A_23_P407115	2.01036	up	NM_003559	chr17:36934051-36933992	PIP4K2B	Homo sapiens phosphatidylinositol-5-phosphate 4-kinase, type II, beta (PIP4K2B), mRNA [NM_003559]	GO:0005737|GO:0005886|GO:0000166|GO:0005783|GO:0005789|GO:0005634|GO:0005057|GO:0005524|GO:0016740|GO:0016309|GO:0007166|GO:0016308	NM_003559	Hs.730609	8396	205.284	111.94	7.7208	6.71335
A_33_P3565067	2.01384	up	NR_033974	chrX:110765348-110765407	DKFZp686D0853	Homo sapiens uncharacterized LOC401613 (DKFZp686D0853), non-coding RNA [NR_033974]		NR_033974	Hs.98581	401613	43.077	24.7962	5.5176	4.50765
A_33_P3424295	2.24508	up	NM_021138	chr9:139794064-139794123	TRAF2	Homo sapiens TNF receptor-associated factor 2 (TRAF2), mRNA [NM_021138]	GO:0005515|GO:0008624|GO:0035631|GO:0004842|GO:0016874|GO:0046872|GO:0043623|GO:0005829|GO:0042802|GO:0070207|GO:0070534|GO:0051091|GO:0005737|GO:0051092|GO:0004871|GO:0043507|GO:0008633|GO:0046625|GO:0007250|GO:0006919|GO:0032743|GO:0006915|GO:0042981|GO:0002726|GO:0033209|GO:0051865|GO:0007165|GO:0006461|GO:0050870|GO:0045087|GO:0009898|GO:0008270|GO:0019899|GO:0005174	NM_021138	Hs.522506	7186	23.7708	12.4994	4.67434	3.50757
A_23_P366376	2.41779	up	NM_003212	chr3:46623607-46623666	TDGF1	Homo sapiens teratocarcinoma-derived growth factor 1 (TDGF1), transcript variant 1, mRNA [NM_003212]	GO:0005515|GO:0043066|GO:0008284|GO:0030335|GO:0005886|GO:0009986|GO:0005102|GO:0050731|GO:0030879|GO:0031225|GO:0009790|GO:0009966|GO:0030154|GO:0007507|GO:0000187|GO:0018105|GO:0007173|GO:0008595|GO:0008083|GO:0019897|GO:0001763	NM_003212	Hs.385870	6997	32.2642	15.6752	5.10345	3.82976
A_33_P3235701	4.77776	up	BX648783	chr1:52929446-52929387	ZCCHC11	zinc finger, CCHC domain containing 11 [Source:HGNC Symbol;Acc:28981] [ENST00000371541]	GO:0005515|GO:0005730|GO:0016779|GO:0031123|GO:0032088|GO:0005634|GO:0031047|GO:0001816|GO:0003676|GO:0050265|GO:0046872|GO:0010587|GO:0010586|GO:0005737|GO:0031054|GO:0019827|GO:0071044|GO:0031664|GO:0008270|GO:0016740			23318	65.2178	15.8119	6.10224	3.8459
A_33_P3265205	2.1277	up		chr17:076968334-076968393							53.4161	28.8713	5.81522	4.72592
A_33_P3339148	2.03976	up	XR_109873	chr1:9888019-9887960	FLJ16126	PREDICTED: Homo sapiens hypothetical LOC645010 (FLJ16126), miscRNA [XR_109873]		XR_109873	Hs.538222	645010	17.6349	10.1583	4.24274	3.21434
A_33_P3342953	2.82643	up		chr17:033826346-033826405							65.886	26.7337	6.11436	4.61538
A_33_P3388466	2.22585	up	NM_007048	chr6:26409886-26409945	BTN3A1	Homo sapiens butyrophilin, subfamily 3, member A1 (BTN3A1), transcript variant 1, mRNA [NM_007048]	GO:0006629|GO:0005515|GO:0016020|GO:0016021	NM_007048	Hs.191510	11119	29.2143	15.5155	4.96748	3.81313
A_23_P214627	2.67976	up	NM_004847	chr6:31584674-31584733	AIF1	Homo sapiens allograft inflammatory factor 1 (AIF1), transcript variant 2, mRNA [NM_004847]	GO:0008285|GO:0005886|GO:0005884|GO:0005634|GO:0048678|GO:0032870|GO:0005829|GO:0045429|GO:0005737|GO:0051015|GO:0006954|GO:0031668|GO:0051602|GO:0043204|GO:0007050|GO:0005856|GO:0034097|GO:0051017|GO:0043066|GO:0014739|GO:0030335|GO:0005509|GO:0006950|GO:0001891|GO:0032587|GO:0070887|GO:0048661|GO:0001726|GO:0030027|GO:0010629|GO:0001934	NM_004847	Hs.76364	199	24.873	10.8928	4.73561	3.31351
A_33_P3354061	2.19264	up		chr5:175964554-175964495		Q7L0R7_HUMAN (Q7L0R7) Ring finger protein 44, partial (38%) [THC2608358]					29.5353	15.8888	4.98615	3.85348
A_33_P3390521	2.11588	up	NM_023079	chr17:47004420-47004479	UBE2Z	Homo sapiens ubiquitin-conjugating enzyme E2Z (UBE2Z), mRNA [NM_023079]	GO:0005737|GO:0004842|GO:0016881|GO:0000166|GO:0016874|GO:0005730|GO:0006915|GO:0005634|GO:0005524	NM_023079	Hs.514297	65264	431.167	215.943	8.77025	7.68899
A_23_P334892	2.12631	up	NM_178518	chr17:7340536-7340595	TMEM102	Homo sapiens transmembrane protein 102 (TMEM102), mRNA [NM_178518]	GO:0005622|GO:0005515|GO:0007165|GO:0009986|GO:0005886|GO:0042981|GO:0016021|GO:0034097	NM_178518	Hs.655662	284114	84.1766	44.4949	6.45214	5.36379
A_33_P3409099	2.16754	up	NM_000332	chr6:16302089-16302030	ATXN1	Homo sapiens ataxin 1 (ATXN1), transcript variant 1, mRNA [NM_000332]	GO:0005515|GO:0008344|GO:0008219|GO:0003723|GO:0005634|GO:0043621|GO:0016363|GO:0042802|GO:0043231|GO:0008266|GO:0005737|GO:0045944|GO:0042272|GO:0051168|GO:0006396|GO:0005730|GO:0060079|GO:0008022|GO:0042326|GO:0034046|GO:0043569|GO:0008542|GO:0005654|GO:0045892|GO:0042405	NM_000332	Hs.434961	6310	103.23	53.3205	6.74356	5.6275
A_23_P155360	2.02713	up	NM_024827	chr3:13546074-13546133	HDAC11	Homo sapiens histone deacetylase 11 (HDAC11), transcript variant 1, mRNA [NM_024827]	GO:0032041|GO:0006355|GO:0016575|GO:0005886|GO:0046970|GO:0005634|GO:0000118|GO:0016787|GO:0014003|GO:0004407|GO:0034739|GO:0046969|GO:0008134|GO:0016568	NM_024827	Hs.404802	79885	70.6732	39.5707	6.21096	5.19152
A_33_P3484775	2.90241	up	R00124		SNORA65	ye70b03.r1 Soares fetal liver spleen 1NFLS Homo sapiens cDNA clone IMAGE:123053 5', mRNA sequence [R00124]			Hs.656353	26783	74.0333	29.0611	6.27287	4.73561
A_33_P3403232	3.50414	up		chr21:47572467-47572526		AF289022 formiminotransferase cyclodeaminase form C {Homo sapiens} (exp=-1; wgp=0; cg=0), partial (4%) [THC2674778]					113.083	36.012	6.86497	5.05591
A_24_P358619	2.08812	up	NM_001080409	chr19:22940739-22940680	ZNF99	Homo sapiens zinc finger protein 99 (ZNF99), mRNA [NM_001080409]	GO:0005622|GO:0006355|GO:0008270|GO:0005634|GO:0003677|GO:0046872	NM_001080409	Hs.653115	7652	480.488	242.889	8.91163	7.84943
A_32_P180210	2.40485	up	NM_019054	chr10:88912251-88912310	FAM35A	Homo sapiens family with sequence similarity 35, member A (FAM35A), mRNA [NM_019054]		NM_019054	Hs.500419	54537	542.727	240.146	9.09717	7.83123
A_24_P280664	15.1275	up	NM_207398	chr1:89597855-89597796	GBP7	Homo sapiens guanylate binding protein 7 (GBP7), mRNA [NM_207398]	GO:0016020|GO:0000166|GO:0003924|GO:0016021|GO:0005525	NM_207398	Hs.591450	388646	72.2989	5	6.24113	2.32203
A_23_P124300	2.64347	up	NM_017429	chr16:81323976-81324035	BCMO1	Homo sapiens beta-carotene 15,15'-monooxygenase 1 (BCMO1), mRNA [NM_017429]	GO:0004497|GO:0001523|GO:0046872|GO:0008202|GO:0005829|GO:0003834	NM_017429	Hs.212172	53630	109.632	46.2122	6.82126	5.41883
A_33_P3299232	2.11243	up	NR_027293	chr22:22673337-22673396	LOC96610	Homo sapiens BMS1 homolog, ribosome assembly protein (yeast) pseudogene (LOC96610), non-coding RNA [NR_027293]		NR_027293	Hs.449585	96610	46.347	25.4275	5.62212	4.54322
A_23_P390032	2.30975	up	NM_153226	chr10:95661583-95661642	SLC35G1	Homo sapiens solute carrier family 35, member G1 (SLC35G1), transcript variant 2, mRNA [NM_153226]	GO:0016020|GO:0016021	NM_153226	Hs.632085	159371	219.87	104.363	7.82433	6.6166
A_33_P3422035	2.63049	up	AF177940	chr19:35654951-35655010	FXYD5	FXYD domain containing ion transport regulator 5 [Source:HGNC Symbol;Acc:4029] [ENST00000392217]	GO:0045296|GO:0016020|GO:0030033|GO:0046588|GO:0003779|GO:0016021|GO:0005216|GO:0006811			53827	93.0372	39.6167	6.58974	5.19441
A_33_P3287584	12.8254	up	NM_133471	chr6:30652961-30652902	PPP1R18	Homo sapiens protein phosphatase 1, regulatory subunit 18 (PPP1R18), transcript variant 1, mRNA [NM_133471]	GO:0005737|GO:0003779|GO:0005856	NM_133471	Hs.101150	170954	88.6993	7.90995	6.52542	2.84449
A_33_P3218768	2.38205	up	NM_080599	chr10:12041965-12041906	UPF2	Homo sapiens UPF2 regulator of nonsense transcripts homolog (yeast) (UPF2), transcript variant 1, mRNA [NM_080599]	GO:0005515|GO:0048471|GO:0005737|GO:0006406|GO:0016070|GO:0000184|GO:0016071|GO:0003723|GO:0005634|GO:0035145|GO:0005829	NM_080599	Hs.370689	26019	143.089	66.9606	7.21176	5.95956
A_24_P386746	5.33904	up	NM_031491	chr12:7280932-7280873	RBP5	Homo sapiens retinol binding protein 5, cellular (RBP5), mRNA [NM_031491]	GO:0005215|GO:0005737|GO:0016918|GO:0006810|GO:0005501|GO:0019841|GO:0008289	NM_031491	Hs.729110	83758	58.3923	12.6672	5.94211	3.52553
A_23_P387656	3.18759	up	NM_019114	chr9:111934899-111934840	EPB41L4B	Homo sapiens erythrocyte membrane protein band 4.1 like 4B (EPB41L4B), transcript variant 2, mRNA [NM_019114]	GO:0008092|GO:0005737|GO:0005488|GO:0005200|GO:0005856|GO:0019898	NM_019114	Hs.591901	54566	21.9962	8.1821	4.55958	2.88711
A_24_P358425	2.09917	up	NM_174931	chr2:37316907-37316966	CCDC75	Homo sapiens coiled-coil domain containing 75 (CCDC75), mRNA [NM_174931]	GO:0005622|GO:0003676	NM_174931	Hs.595250	253635	68.9602	37.1902	6.17675	5.10693
A_33_P3316835	2.14708	up	AK002193	chr4:113527199-113527140	C4orf21	chromosome 4 open reading frame 21 [Source:HGNC Symbol;Acc:25654] [ENST00000264370]	GO:0016020|GO:0008270|GO:0016021		Hs.380346	55345	49.0198	26.25	5.69234	4.58996
A_23_P160200	2.04708	up	NM_023070	chr1:40929073-40929132	ZNF643	Homo sapiens zinc finger protein 643 (ZNF643), mRNA [NM_023070]	GO:0005622|GO:0003700|GO:0008270|GO:0005634|GO:0003677|GO:0046872	NM_023070	Hs.133034	65243	51.4071	28.8954	5.76102	4.72745
A_33_P3294966	2.29015	up	NR_038379	chr16:25043455-25043514	LOC554206	Homo sapiens leucine carboxyl methyltransferase 1 pseudogene (LOC554206), non-coding RNA [NR_038379]		NR_038379	Hs.552959	554206	36.0872	18.3305	5.26925	4.07381
A_33_P3620087	3.17438	up	BC030752	chr1:63176233-63176292	LOC400756	Homo sapiens hypothetical gene supported by BC030752, mRNA (cDNA clone IMAGE:4796358). [BC030752]			Hs.591444	400756	65.8706	23.8922	6.11336	4.44688
A_33_P3739870	11.9172	up	AK055745	chr5:178365737-178365678	FLJ31183	Homo sapiens cDNA FLJ31183 fis, clone KIDNE2000317. [AK055745]			Hs.473947	401225	88.5896	8.49983	6.52444	2.94946
A_33_P3270084	2.63205	up		chr1:001577426-001577367		CDC2L1S13 PITSLRE protein kinase alpha SV9 isoform {Homo sapiens} (exp=-1; wgp=0; cg=0), partial (38%) [THC2524986]					31.2279	14.0105	5.06003	3.66384
A_33_P3271105	2.17187	up	NM_001135654	chr1:40042341-40042282	PABPC4	Homo sapiens poly(A) binding protein, cytoplasmic 4 (inducible form) (PABPC4), transcript variant 3, mRNA [NM_001135654]	GO:0005515|GO:0008266|GO:0006396|GO:0005737|GO:0000166|GO:0007596|GO:0030529|GO:0003723|GO:0008143|GO:0017130|GO:0006412|GO:0006401	NM_001135654	Hs.169900	8761	93.3848	48.1512	6.59445	5.47551
A_23_P205623	2.09015	up	NM_030637	chr14:53521323-53521264	DDHD1	Homo sapiens DDHD domain containing 1 (DDHD1), transcript variant 1, mRNA [NM_030637]	GO:0016042|GO:0005737|GO:0016787|GO:0046872	NM_030637	Hs.125525	80821	574.714	290.24	9.17283	8.10922
A_33_P3415617	2.04513	up		chr10:101941285-101941344							69.1439	38.3856	6.18234	5.15014
A_33_P3307795	2.42188	up		chr2:225264301-225264242	FAM124B	family with sequence similarity 124B [Source:HGNC Symbol;Acc:26224] [ENST00000243806]	GO:0005515			79843	50.3317	23.9574	5.72833	4.4522
A_24_P209047	2.02545	up	NM_000879	chr5:131877599-131877540	IL5	Homo sapiens interleukin 5 (colony-stimulating factor, eosinophil) (IL5), mRNA [NM_000879]	GO:0005515|GO:0071803|GO:0005137|GO:0008284|GO:0030890|GO:0019221|GO:0050731|GO:0005576|GO:0005625|GO:0005125|GO:0005615|GO:0046427|GO:0006955|GO:0006954|GO:0045645|GO:0008083	NM_000879	Hs.2247	3567	16.1421	9.33262	4.10617	3.08792
A_23_P88184	2.23012	up	NM_018167	chr14:93754458-93754399	BTBD7	Homo sapiens BTB (POZ) domain containing 7 (BTBD7), transcript variant 2, mRNA [NM_018167]		NM_018167	Hs.525549	55727	152.46	75.6262	7.29789	6.14077
A_33_P3555477	4.60819	up	BC038368	chr3:193766807-193766748	LOC285389	Homo sapiens cDNA clone IMAGE:4828668. [BC038368]			Hs.634720	285389	23.6651	5.96649	4.66578	2.46158
A_33_P3876985	2.22719	up	NM_016076	chr1:244855262-244855321	PPPDE1	Homo sapiens PPPDE peptidase domain containing 1 (PPPDE1), mRNA [NM_016076]		NM_016076	Hs.498317	51029	161.595	80.6976	7.38945	6.23423
A_32_P48244	2.59123	up	BC035579	chr19:21906533-21906474	ZNF100	zinc finger protein 100 [Source:HGNC Symbol;Acc:12880] [ENST00000358296]	GO:0005622|GO:0006355|GO:0008270|GO:0005634|GO:0003677|GO:0046872		Hs.365142	163227	44.3355	19.8636	5.55853	4.18489
A_33_P3294449	2.38842	up	NM_001017977	chr1:167973948-167974007	DCAF6	Homo sapiens DDB1 and CUL4 associated factor 6 (DCAF6), transcript variant 2, mRNA [NM_001017977]	GO:0030374|GO:0016567|GO:0045944|GO:0005634|GO:0080008	NM_001017977	Hs.435741	55827	850.275	376.761	9.7448	8.48874
A_24_P85537	2.68907	up	NM_004721	chr3:185161379-185165590	MAP3K13	Homo sapiens mitogen-activated protein kinase kinase kinase 13 (MAP3K13), transcript variant 1, mRNA [NM_004721]	GO:0005515|GO:0000287|GO:0019901|GO:0008385|GO:0007254|GO:0005624|GO:0005524|GO:0042803|GO:0042802|GO:0000186|GO:0005737|GO:0051092|GO:0046777|GO:0000166|GO:0016020|GO:0004674|GO:0006468|GO:0004709	NM_004721	Hs.656069	9175	28.1897	12.24	4.90853	3.48143
A_24_P307854	2.18549	up	NM_024963	chr7:5520556-5520497	FBXL18	Homo sapiens F-box and leucine-rich repeat protein 18 (FBXL18), mRNA [NM_024963]		NM_024963	Hs.623974	80028	46.0274	24.3519	5.60681	4.47885
A_33_P3415240	3.75795	up	NR_038387	chr3:156467476-156467417	LOC730091	Homo sapiens uncharacterized LOC730091 (LOC730091), non-coding RNA [NR_038387]		NR_038387	Hs.659905	730091	17.5326	5	4.23198	2.32203
A_32_P4018	2.48117	up	AK000776	chr1:64646792-64646851	ROR1	receptor tyrosine kinase-like orphan receptor 1 [Source:HGNC Symbol;Acc:10256] [ENST00000371079]	GO:0017147|GO:0005737|GO:0005886|GO:0000166|GO:0016301|GO:0005887|GO:0004872|GO:0004714|GO:0007169|GO:0005524		Hs.128753	4919	302.517	133.142	8.26607	6.95505
A_33_P3319593	2.17846	up	NM_024735	chr16:87369000-87368941	FBXO31	Homo sapiens F-box protein 31 (FBXO31), mRNA [NM_024735]	GO:0008054|GO:0007049|GO:0030332|GO:0031571|GO:0031146|GO:0019005|GO:0006974	NM_024735	Hs.567582	79791	29.1204	15.7504	4.96283	3.83952
A_24_P81514	2.01108	up	NM_006413	chr10:92661275-92661334	RPP30	Homo sapiens ribonuclease P/MRP 30kDa subunit (RPP30), transcript variant 2, mRNA [NM_006413]	GO:0016787|GO:0004526|GO:0005730|GO:0005634|GO:0004540|GO:0005655|GO:0008033	NM_006413	Hs.139120	10556	93.5297	52.0023	6.59733	5.58935
A_24_P88696	2.41407	up	NM_003469	chr2:224462528-224462469	SCG2	Homo sapiens secretogranin II (SCG2), mRNA [NM_003469]	GO:0043066|GO:0009306|GO:0006928|GO:0005576|GO:0001525|GO:0042056|GO:0005125|GO:0005615|GO:0050918|GO:0050930|GO:0005622|GO:0035556|GO:0006954|GO:0001938|GO:0043542|GO:0000165|GO:0001937|GO:0048245|GO:0030141	NM_003469	Hs.516726	7857	1376.76	596.931	10.4374	9.16594
A_32_P530933	2.82972	up	NM_015617	chr15:55838894-55838835	PYGO1	Homo sapiens pygopus homolog 1 (Drosophila) (PYGO1), mRNA [NM_015617]	GO:0001822|GO:0008270|GO:0005634|GO:0016055|GO:0009791|GO:0046872	NM_015617	Hs.256587	26108	13.6447	5.47126	3.87244	2.37178
A_33_P3423440	2.8878	up	NM_001130913	chr16:31772805-31772864	ZNF720	Homo sapiens zinc finger protein 720 (ZNF720), mRNA [NM_001130913]	GO:0005622|GO:0006355|GO:0003676	NM_001130913	Hs.528826	124411	446.415	165.245	8.81775	7.28778
A_23_P64712	2.29881	up	NM_024809	chr12:124191610-124192199	TCTN2	Homo sapiens tectonic family member 2 (TCTN2), transcript variant 1, mRNA [NM_024809]	GO:0042384|GO:0016020|GO:0060271|GO:0016021|GO:0007224	NM_024809	Hs.167165	79867	111.577	53.9396	6.84529	5.6444
A_23_P47464	2.39635	up	NM_001002925	chr11:56409501-56409442	OR5AP2	Homo sapiens olfactory receptor, family 5, subfamily AP, member 2 (OR5AP2), mRNA [NM_001002925]	GO:0004984|GO:0005886|GO:0004930|GO:0004872|GO:0016021|GO:0004871|GO:0050896	NM_001002925	Hs.449692	338675	30.5564	15.0635	5.03089	3.77005
A_23_P29655	2.69253	up	NM_020685	chr3:62319086-62319145	C3orf14	Homo sapiens chromosome 3 open reading frame 14 (C3orf14), mRNA [NM_020685]		NM_020685	Hs.47166	57415	15.8617	6.89479	4.08295	2.65399
A_24_P85511	2.31932	up	NM_014915	chr10:27294208-27294149	ANKRD26	Homo sapiens ankyrin repeat domain 26 (ANKRD26), mRNA [NM_014915]	GO:0005813	NM_014915	Hs.361041	22852	88.244	42.8756	6.5198	5.3061
A_23_P22761	3.95752	up	NM_006883	chrY:541827-541886	SHOX	Homo sapiens short stature homeobox (SHOX), transcript variant 2, mRNA [NM_006883]	GO:0005515|GO:0006355|GO:0001501|GO:0000976|GO:0003700|GO:0006366|GO:0007275|GO:0005634	NM_006883	Hs.105932	6473	18.3641	5	4.30662	2.32203
A_33_P3335030	3.12723	up	NM_001164315	chr2:97871812-97871870	ANKRD36	Homo sapiens ankyrin repeat domain 36 (ANKRD36), mRNA [NM_001164315]		NM_001164315	Hs.541894	375248	405.765	140.199	8.68058	7.03569
A_24_P240242	2.4425	up	NM_002375	chr3:47898949-47896820	MAP4	Homo sapiens microtubule-associated protein 4 (MAP4), transcript variant 1, mRNA [NM_002375]	GO:0005515|GO:0005737|GO:0005886|GO:0005198|GO:0005875|GO:0015630|GO:0005874|GO:0007026	NM_002375	Hs.517949	4134	83.2429	38.2999	6.43538	5.14703
A_23_P55961	4.11918	up	NM_003323	chr19:49387029-49385420	TULP2	Homo sapiens tubby like protein 2 (TULP2), mRNA [NM_003323]	GO:0005737|GO:0005576|GO:0007601	NM_003323	Hs.104636	7288	19.1367	5	4.36438	2.32203
A_33_P3290780	4.44464	up	NM_001185156	chr1:207075344-207075403	IL24	Homo sapiens interleukin 24 (IL24), transcript variant 3, mRNA [NM_001185156]	GO:0006915|GO:0005576|GO:0005615|GO:0005125	NM_001185156	Hs.58831	11009	20.6695	5	4.47409	2.32203
A_33_P3402489	4.52339	up	NM_006187	chr12:113405902-113405961	OAS3	Homo sapiens 2'-5'-oligoadenylate synthetase 3, 100kDa (OAS3), mRNA [NM_006187]	GO:0005792|GO:0003723|GO:0019221|GO:0016779|GO:0005524|GO:0005829|GO:0005737|GO:0006139|GO:0006955|GO:0051607|GO:0060337|GO:0000166|GO:0016740|GO:0060700|GO:0060333|GO:0045071	NM_006187	Hs.528634	4940	32.8088	8.52979	5.13125	2.95385
A_33_P3266429	2.27956	up	NM_001010971	chr1:84791371-84791430	SAMD13	Homo sapiens sterile alpha motif domain containing 13 (SAMD13), transcript variant 1, mRNA [NM_001010971]		NM_001010971	Hs.591445	148418	342.818	162.132	8.44428	7.25552
A_33_P3395713	2.28539	up	NM_018963	chr21:40574389-40574330	BRWD1	Homo sapiens bromodomain and WD repeat domain containing 1 (BRWD1), transcript variant 1, mRNA [NM_018963]	GO:0003674|GO:0005737|GO:0006357|GO:0008360|GO:0007010|GO:0005730|GO:0005634	NM_018963	Hs.654740	54014	75.6563	37.2682	6.30196	5.10952
A_33_P3338011	2.99409	up	NM_144684	chr19:52826052-52826111	ZNF480	Homo sapiens zinc finger protein 480 (ZNF480), mRNA [NM_144684]	GO:0005622|GO:0006355|GO:0005737|GO:0005730|GO:0008270|GO:0005634|GO:0003676|GO:0046872	NM_144684	Hs.729317	147657	125.966	47.0946	7.02605	5.44393
A_33_P3284883	5.73958	up	NM_024761	chr9:27359092-27359033	MOB3B	Homo sapiens MOB kinase activator 3B (MOB3B), mRNA [NM_024761]	GO:0005515|GO:0046872	NM_024761	Hs.369022	79817	26.8741	5	4.84297	2.32203
A_33_P3356216	3.29658	up	NM_001655	chr11:118454003-118454062	ARCN1	Homo sapiens archain 1 (ARCN1), transcript variant 1, mRNA [NM_001655]	GO:0030126|GO:0030131|GO:0005794|GO:0006890|GO:0031410|GO:0006886|GO:0048205|GO:0005829|GO:0005737|GO:0000139|GO:0016020|GO:0006810|GO:0016192|GO:0016044	NM_001655	Hs.33642	372	197.903	66.3169	7.66376	5.94279
A_33_P3265224	2.0563	up	BX648774	chr2:65302195-65302254	CEP68	centrosomal protein 68kDa [Source:HGNC Symbol;Acc:29076] [ENST00000537589]	GO:0051297|GO:0005813|GO:0005737|GO:0005856		Hs.709257	23177	26.8321	15.3518	4.83999	3.79993
A_33_P3330972	2.60043	up		chr4:000624773-000624714							17.2579	7.82769	4.20741	2.82866
A_33_P3377744	2.68215	up	AK000950	chr6:104242172-104242231		Homo sapiens cDNA FLJ10088 fis, clone HEMBA1002199. [AK000950]					27.4685	11.948	4.87384	3.45045
A_33_P3369864	2.3193	up		chr17:010424717-010424776							39.2376	19.7704	5.38945	4.17576
A_33_P3296479	2.11321	up	NM_001204303	chr21:27423406-27423347	APP	Homo sapiens amyloid beta (A4) precursor protein (APP), transcript variant 10, mRNA [NM_001204303]	GO:0005515|GO:0010468|GO:0008219|GO:0031594|GO:0045202|GO:0007409|GO:0002218|GO:0051402|GO:0031175|GO:0043231|GO:0042802|GO:0006878|GO:0007219|GO:0030198|GO:0007176|GO:0050885|GO:0019717|GO:0006378|GO:0005794|GO:0009986|GO:0007617|GO:0050803|GO:0030168|GO:0016358|GO:0006897|GO:0016504|GO:0045931|GO:0035235|GO:0005887|GO:0045087|GO:0008542|GO:0008088|GO:0008344|GO:0030424|GO:0048471|GO:0005886|GO:…	NM_001204303	Hs.434980	351	289.019	147.545	8.19619	7.11675
A_23_P36203	2.03058	up	NM_001004052	chr11:6191503-6191444	OR52B2	Homo sapiens olfactory receptor, family 52, subfamily B, member 2 (OR52B2), mRNA [NM_001004052]	GO:0004984|GO:0005886|GO:0004930|GO:0004872|GO:0016021|GO:0004871|GO:0050896	NM_001004052	Hs.690457	255725	44.6984	25.4782	5.56777	4.54588
A_33_P3355454	2.77495	up		chr20:018362171-018362230							34.0449	14.4628	5.18511	3.71265
A_23_P152428	2.42462	up	NM_052858	chr16:71668676-71668735	MARVELD3	Homo sapiens MARVEL domain containing 3 (MARVELD3), transcript variant 2, mRNA [NM_052858]	GO:0030054|GO:0016020|GO:0016021|GO:0005923	NM_052858	Hs.513706	91862	143.041	65.7924	7.21081	5.93305
A_33_P3349870	2.86219	up	BC018903	chr12:102542664-102542723	C12orf48	Homo sapiens chromosome 12 open reading frame 48, mRNA (cDNA clone IMAGE:3951688), complete cds. [BC018903]	GO:0005737|GO:0005730|GO:0005634|GO:0003677|GO:0006974		Hs.330663	55010	60.3952	24.276	5.9899	4.47278
A_33_P3305446	2.58376	up	NM_001011878	chr20:29993970-29993911	DEFB121	Homo sapiens defensin, beta 121 (DEFB121), transcript variant 1, mRNA [NM_001011878]	GO:0003674|GO:0005576|GO:0042742	NM_001011878	Hs.272294	245934	137.794	58.7536	7.14453	5.77506
A_23_P423074	2.37849	up	NM_015566	chr5:74076074-74076015	FAM169A	Homo sapiens family with sequence similarity 169, member A (FAM169A), mRNA [NM_015566]		NM_015566	Hs.91662	26049	173.632	81.1708	7.49179	6.24174
A_23_P143334	3.22163	up	BC126936	chr20:13982999-14032575	MACROD2	MACRO domain containing 2 [Source:HGNC Symbol;Acc:16126] [ENST00000462552]	GO:0042278|GO:0019213|GO:0005575		Hs.661576	140733	21.6826	7.95717	4.53922	2.85143
A_24_P897062	2.27601	up	NM_001170905	chr7:63809153-63809212	ZNF736	Homo sapiens zinc finger protein 736 (ZNF736), mRNA [NM_001170905]	GO:0005622|GO:0006355|GO:0008270|GO:0005634|GO:0003677|GO:0046872	NM_001170905	Hs.535881	728927	319.196	151.782	8.35046	7.16396
A_33_P3297003	2.17596	up	NR_027451	chr20:34635261-34635202	LOC647979	Homo sapiens uncharacterized LOC647979 (LOC647979), non-coding RNA [NR_027451]		NR_027451		647979	116.612	59.2267	6.90833	5.78668
A_33_P3417542	417.67	up		chr5:093929268-093929327							18259.1	47.0825	14.1496	5.44334
A_24_P148499	2.31082	up	NM_033358	chr2:202136256-202136315	CASP8	Homo sapiens caspase 8, apoptosis-related cysteine peptidase (CASP8), transcript variant E, mRNA [NM_033358]	GO:0005515|GO:0043005|GO:0008624|GO:0045471|GO:0031265|GO:0031264|GO:0009409|GO:0070423|GO:0005741|GO:0005634|GO:0002218|GO:0051291|GO:0006921|GO:0042802|GO:0005829|GO:0005739|GO:0007507|GO:0005737|GO:0051603|GO:0032496|GO:0006508|GO:0032025|GO:0030225|GO:0043123|GO:0005856|GO:0032355|GO:0046677|GO:0005164|GO:0008633|GO:0005813|GO:0030690|GO:0006919|GO:0005730|GO:0006915|GO:0042981|GO:0001525|GO:…	NM_033358	Hs.599762	841	90.6741	43.8911	6.555	5.3466
A_33_P3290714	2.12046	up	NM_001077188	chrX:131762312-131762253	HS6ST2	Homo sapiens heparan sulfate 6-O-sulfotransferase 2 (HS6ST2), transcript variant L, mRNA [NM_001077188]	GO:0016020|GO:0008146|GO:0016021|GO:0016740	NM_001077188	Hs.385956	90161	602.865	301.096	9.24569	8.16132
A_33_P3748410	2.22555	up	BC035052	chr2:228085832-228085773		Homo sapiens cDNA clone IMAGE:5265552. [BC035052]			Hs.659982		32.916	17.1969	5.13434	3.98018
A_33_P3409746	2.0719	up	NM_001166692	chr11:33721851-33721792	C11orf91	Homo sapiens chromosome 11 open reading frame 91 (C11orf91), mRNA [NM_001166692]		NM_001166692	Hs.709466	100131378	29.426	16.6808	4.97985	3.92889
A_23_P38830	2.46343	up	NM_024762	chr19:58319290-58319231	ZNF552	Homo sapiens zinc finger protein 552 (ZNF552), mRNA [NM_024762]	GO:0005622|GO:0006355|GO:0008270|GO:0005634|GO:0003677|GO:0046872	NM_024762	Hs.560727	79818	98.7685	44.8238	6.67583	5.37516
A_33_P3270019	5.07892	up	NM_006540	chr8:71036274-71036215	NCOA2	Homo sapiens nuclear receptor coactivator 2 (NCOA2), mRNA [NM_006540]	GO:0005515|GO:0035257|GO:0005634|GO:0030425|GO:0030375|GO:0005737|GO:0030374|GO:0045944|GO:0043025|GO:0004871|GO:0004402|GO:0044255|GO:0005791|GO:0048786|GO:0016922|GO:0006355|GO:0005794|GO:0005874|GO:0003713|GO:0014069|GO:0021549|GO:0000122|GO:0030165|GO:0003682|GO:0005654|GO:0030521	NM_006540	Hs.446678	10499	23.7797	5.12117	4.67509	2.33056
A_24_P342484	2.50509	up	NM_000567	chr1:159683888-159683829	CRP	Homo sapiens C-reactive protein, pentraxin-related (CRP), mRNA [NM_000567]	GO:0033265|GO:0005515|GO:0001666|GO:0010288|GO:0051258|GO:0010745|GO:0030169|GO:0005576|GO:0006953|GO:0005615|GO:0046872|GO:0042803|GO:0010888|GO:0006954|GO:0005488|GO:0015485|GO:0051637|GO:0006958|GO:0008228	NM_000567	Hs.76452	1401	34.0475	15.9708	5.18606	3.8612
A_23_P339687	2.07726	up	NM_138330	chr19:23836893-23836834	ZNF675	Homo sapiens zinc finger protein 675 (ZNF675), mRNA [NM_138330]	GO:0005515|GO:0048471|GO:0006355|GO:2000660|GO:0045453|GO:0019221|GO:0007249|GO:0045671|GO:0005634|GO:0032088|GO:0000122|GO:2000678|GO:0003677|GO:0010804|GO:0046872|GO:0005622|GO:0046329|GO:0008270|GO:0043508|GO:0031625	NM_138330	Hs.264345	171392	5118.09	2527.36	12.3198	11.2651
A_33_P3249746	5.15788	up	NM_001190484	chr7:99277559-99277500	CYP3A5	Homo sapiens cytochrome P450, family 3, subfamily A, polypeptide 5 (CYP3A5), transcript variant 2, mRNA [NM_001190484]	GO:0005792|GO:0006805|GO:0070330|GO:0005783|GO:0070989|GO:0009055|GO:0046872|GO:0004497|GO:0042737|GO:0016020|GO:0019825|GO:0009822|GO:0005789|GO:0016491|GO:0008202|GO:0020037	NM_001190484	Hs.571258	1577	34.0087	7.76276	5.18381	2.81703
A_33_P3489629	2.07693	up	NR_027694	chr3:20042630-20042571	PP2D1	Homo sapiens protein phosphatase 2C-like domain containing 1 (PP2D1), non-coding RNA [NR_027694]	GO:0003824	NR_027694	Hs.585048	151649	83.779	45.2953	6.44584	5.39139
A_24_P51118	2.14311	up	NM_002451	chr9:21802766-21815476	MTAP	Homo sapiens methylthioadenosine phosphorylase (MTAP), mRNA [NM_002451]	GO:0034641|GO:0017061|GO:0006139|GO:0005737|GO:0019509|GO:0006595|GO:0009116|GO:0005625|GO:0006738|GO:0033574|GO:0004645|GO:0005829	NM_002451	Hs.193268	4507	1798.44	876.079	10.8212	9.72154
A_23_P31073	2.99199	up	NM_005375	chr6:135540223-135540282	MYB	Homo sapiens v-myb myeloblastosis viral oncogene homolog (avian) (MYB), transcript variant 2, mRNA [NM_005375]	GO:0005515|GO:0006355|GO:0005634|GO:0000122|GO:0003677|GO:0016363|GO:0051574|GO:0051571|GO:0007596|GO:0045944|GO:0006338|GO:0045624|GO:0045893|GO:0045892	NM_005375	Hs.606320	4602	722.721	256.496	9.50906	7.92795
A_24_P358305	2.28115	up		chr8:070042275-070042336							902.92	418.11	9.83123	8.64147
A_33_P3295543	2.10574	up	DA825750	chr4:121086981-121087040		DA825750 PERIC2 Homo sapiens cDNA clone PERIC2006931 5', mRNA sequence [DA825750]			Hs.650800		31.096	17.2142	5.05578	3.98145
A_33_P3314436	2.90713	up	NM_001163315	chr5:107356686-107356627	FBXL17	Homo sapiens F-box and leucine-rich repeat protein 17 (FBXL17), mRNA [NM_001163315]		NM_001163315	Hs.657225	64839	37.4844	15.2204	5.32372	3.78413
A_32_P52206	2.11289	up	NM_018264	chr7:66479444-66479503	TYW1	Homo sapiens tRNA-yW synthesizing protein 1 homolog (S. cerevisiae) (TYW1), mRNA [NM_018264]	GO:0051539|GO:0005506|GO:0010181|GO:0016491|GO:0046872|GO:0008033	NM_018264	Hs.520917	55253	139.463	72.8994	7.16855	6.08933
A_33_P3243667	5.1079	up	NM_178549	chr1:227843936-227843995	ZNF678	Homo sapiens zinc finger protein 678 (ZNF678), transcript variant 1, mRNA [NM_178549]	GO:0005622|GO:0006355|GO:0008270|GO:0005634|GO:0003677|GO:0046872	NM_178549	Hs.30323	339500	48.6511	11.0203	5.68025	3.32751
A_23_P251647	27.2457	up	NM_173362	chr5:94990048-94991785	RFESD	Homo sapiens Rieske (Fe-S) domain containing (RFESD), transcript variant 2, mRNA [NM_173362]	GO:0051537|GO:0016491|GO:0046872	NM_173362	Hs.399758	317671	3383.97	133.309	11.7244	6.95649
A_23_P312874	2.31289	up	NM_145026	chr6:44336198-44337808	SPATS1	Homo sapiens spermatogenesis associated, serine-rich 1 (SPATS1), mRNA [NM_145026]		NM_145026	Hs.135283	221409	32.6238	16.5115	5.12095	3.91125
A_33_P3343493	2.22642	up	NM_001470	chr6:29574946-29574887	GABBR1	Homo sapiens gamma-aminobutyric acid (GABA) B receptor, 1 (GABBR1), transcript variant 1, mRNA [NM_001470]	GO:0005515|GO:0060124|GO:0008285|GO:0030054|GO:0032811|GO:0005886|GO:0045471|GO:0004965|GO:0014053|GO:0045202|GO:0007268|GO:0007194|GO:0005737|GO:0043197|GO:0043198|GO:0045211|GO:0043025|GO:0030817|GO:0004872|GO:0004871|GO:0030673|GO:0019717|GO:0005792|GO:0031966|GO:0004930|GO:0005625|GO:0005576|GO:0007214|GO:0014048|GO:0001649|GO:0008021|GO:0005887|GO:0050805|GO:0005789|GO:0045121|GO:0033602|GO:…	NM_001470	Hs.167017	2550	27.0736	14.3151	4.85326	3.69853
A_23_P389588	2.62247	up	NM_030756	chr10:114911485-114911544	TCF7L2	Homo sapiens transcription factor 7-like 2 (T-cell specific, HMG-box) (TCF7L2), transcript variant 2, mRNA [NM_030756]	GO:0005515|GO:0051897|GO:0003700|GO:0044212|GO:0008013|GO:0008283|GO:0048699|GO:0035257|GO:0005634|GO:0043433|GO:0044334|GO:0032092|GO:0046827|GO:0010909|GO:0032993|GO:0045944|GO:0045444|GO:0007050|GO:0032024|GO:0090090|GO:0060070|GO:0048625|GO:0022008|GO:0005667|GO:0001568|GO:0045295|GO:0006357|GO:0019901|GO:0032350|GO:0006916|GO:0042593|GO:0000122|GO:0048660|GO:0003677|GO:0043570|GO:0009749|GO:…	NM_030756	Hs.593995	6934	343.461	141.835	8.44682	7.05589
A_32_P189211	2.24653	up	NM_001039905	chr15:40543723-40543664	C15orf56	Homo sapiens chromosome 15 open reading frame 56 (C15orf56), mRNA [NM_001039905]		NM_001039905	Hs.631718	644809	28.1237	14.6861	4.90432	3.73662
A_24_P923757	4.33028	up	NM_018179	chr12:14577680-14577739	ATF7IP	Homo sapiens activating transcription factor 7 interacting protein (ATF7IP), mRNA [NM_018179]	GO:0006306|GO:0005515|GO:0005667|GO:0045898|GO:0044419|GO:0003714|GO:0005634|GO:0000122|GO:0045893|GO:0045892|GO:0016887	NM_018179	Hs.729180	55729	46.7543	12.5891	5.63293	3.51847
A_33_P3242109	2.64234	up	XR_109115	chr12:1084586-1084527		PREDICTED: Homo sapiens hypothetical LOC100130219 (LOC100130219), miscRNA [XR_109115]		XR_109115	Hs.721298		191.433	79.7849	7.61811	6.2163
A_33_P3280157	2.60763	up	NR_001290	chr15:25328768-25328827	SNORD116-19	Homo sapiens small nucleolar RNA, C/D box 116-19 (SNORD116-19), small nucleolar RNA [NR_001290]		NR_001290	Hs.555970	727708	15.8885	7.14677	4.08554	2.70281
A_32_P176018	5.98148	up	NM_030812	chr1:18153390-18153449	ACTL8	Homo sapiens actin-like 8 (ACTL8), mRNA [NM_030812]	GO:0005737|GO:0005856	NM_030812	Hs.2149	81569	29.4863	5.63604	4.98437	2.40386
A_23_P420610	4.25242	up	NM_138782	chr5:72286310-72286369	FCHO2	Homo sapiens FCH domain only 2 (FCHO2), transcript variant 1, mRNA [NM_138782]		NM_138782	Hs.165762	115548	35.0509	9.63078	5.22963	3.14135
A_23_P126212	2.16905	up	NM_022111	chr1:36204176-36204117	CLSPN	Homo sapiens claspin (CLSPN), transcript variant 1, mRNA [NM_022111]	GO:0005515|GO:0010997|GO:0031572|GO:0006915|GO:0005634|GO:0003677|GO:0006921|GO:0032147|GO:0006260|GO:0007049|GO:0006281|GO:0018105|GO:0000075|GO:0005654|GO:0000077|GO:0033314	NM_022111	Hs.175613	63967	92.8942	48.0218	6.58716	5.4701
A_33_P3289034	2.05882	up	NM_016112	chr10:102049840-102049781	PKD2L1	Homo sapiens polycystic kidney disease 2-like 1 (PKD2L1), mRNA [NM_016112]	GO:0008092|GO:0005515|GO:0007165|GO:0005886|GO:0005783|GO:0005509|GO:0016021|GO:0005227|GO:0006812	NM_016112	Hs.159241	9033	52.325	29.2201	5.78477	4.74295
A_33_P3288844	2.1237	up	NM_000565	chr1:154440037-154440096	IL6R	Homo sapiens interleukin 6 receptor (IL6R), transcript variant 1, mRNA [NM_000565]	GO:0005515|GO:0032755|GO:0032717|GO:0050830|GO:0019221|GO:0050731|GO:0005615|GO:0051591|GO:0042803|GO:0032496|GO:0070102|GO:0010332|GO:0009986|GO:0005896|GO:0051384|GO:0006953|GO:0032722|GO:0032966|GO:0016049|GO:0019899|GO:0005138|GO:0008284|GO:0070119|GO:0005886|GO:0045471|GO:0019981|GO:0043434|GO:0016323|GO:0016324|GO:0051092|GO:0002384|GO:0004872|GO:0004897|GO:0034097|GO:0010536|GO:0002446|GO:…	NM_000565	Hs.709210	3570	53.0683	28.7944	5.80901	4.72243
A_24_P91991	2.05653	up	NM_178557	chr4:2067569-2067628	NAT8L	Homo sapiens N-acetyltransferase 8-like (GCN5-related, putative) (NAT8L), mRNA [NM_178557]	GO:0005739|GO:0005792|GO:0005737|GO:0031966|GO:0017188|GO:0016746|GO:0016020|GO:0005783|GO:0051586|GO:0030867|GO:0008152|GO:0016021	NM_178557	Hs.318529	339983	380.187	198.063	8.58841	7.5482
A_33_P3327046	43.5482	up	DQ272581	chr6:44059949-44059890		Homo sapiens alpha-actinin-like mRNA, partial sequence. [DQ272581]			Hs.380358		792.062	20.1047	9.64667	4.20213
A_24_P172481	2.1964	up	NM_006074	chr11:5731591-5731650	TRIM22	Homo sapiens tripartite motif containing 22 (TRIM22), transcript variant 1, mRNA [NM_006074]	GO:0006355|GO:0003700|GO:0005794|GO:0015030|GO:0003714|GO:0016874|GO:0005634|GO:0009615|GO:0046872|GO:0043231|GO:0005622|GO:0070206|GO:0005737|GO:0006955|GO:0016607|GO:0044419|GO:0008270	NM_006074	Hs.501778	10346	148.244	75.1002	7.26481	6.12967
A_33_P3216517	2.01408	up	AL832574	chr9:127023798-127023857	NEK6	NIMA (never in mitosis gene a)-related kinase 6 [Source:HGNC Symbol;Acc:7749] [ENST00000373596]	GO:0005515|GO:0031572|GO:0005634|GO:0000910|GO:0005737|GO:0046777|GO:0007059|GO:0000166|GO:0018105|GO:0004871|GO:2000772|GO:0043123|GO:0005856|GO:0000287|GO:0005815|GO:0019901|GO:0005874|GO:0006915|GO:0051225|GO:0005524|GO:0007165|GO:0007346|GO:0000922|GO:0007049|GO:0007067|GO:0016607|GO:0004674|GO:0006468|GO:0019894|GO:0030071		Hs.197071	10783	27.0373	15.7812	4.85164	3.84152
A_33_P3529859	2.25723	up	NM_032590	chr12:121868139-121868080	KDM2B	Homo sapiens lysine (K)-specific demethylase 2B (KDM2B), transcript variant 1, mRNA [NM_032590]	GO:0005515|GO:0035518|GO:0032452|GO:0021555|GO:0005634|GO:0019843|GO:0007283|GO:0048596|GO:0046872|GO:0021678|GO:0043524|GO:0016577|GO:0031519|GO:0006355|GO:2000178|GO:0021993|GO:0005730|GO:0000122|GO:0003677|GO:0051864|GO:0021670|GO:0021592|GO:0016491|GO:0008270|GO:0030901|GO:0030900|GO:0016702|GO:0030902|GO:0016568	NM_032590	Hs.524800	84678	293.549	141.081	8.22186	7.04731
A_23_P141863	2.01109	up	NM_014480	chr19:58774199-58774259	ZNF544	Homo sapiens zinc finger protein 544 (ZNF544), mRNA [NM_014480]	GO:0005622|GO:0006355|GO:0008270|GO:0005634|GO:0003676|GO:0003677|GO:0046872	NM_014480	Hs.438994	27300	938.679	488.346	9.88897	8.88099
A_33_P3253975	2.0373	up	NM_000019	chr11:108012358-108012417	ACAT1	Homo sapiens acetyl-CoA acetyltransferase 1 (ACAT1), nuclear gene encoding mitochondrial protein, mRNA [NM_000019]	GO:0050662|GO:0014070|GO:0016747|GO:0072229|GO:0005743|GO:0009083|GO:0043441|GO:0046872|GO:0042803|GO:0001889|GO:0005739|GO:0034641|GO:0042594|GO:0046952|GO:0007420|GO:0046951|GO:0005759|GO:0046950|GO:0003985|GO:0051260|GO:0009725|GO:0019899|GO:0060612|GO:0044255	NM_000019	Hs.232375	38	6241.72	3140.71	12.5993	11.5726
A_32_P212802	2.83226	up		chr7:101995105-101995046							39.868	16.4731	5.40913	3.90717
A_24_P72394	2.41853	up	NM_021163	chr7:5106063-5106122	RBAK	Homo sapiens RB-associated KRAB zinc finger (RBAK), transcript variant 1, mRNA [NM_021163]	GO:0005622|GO:0006355|GO:0008270|GO:0005634|GO:0003676|GO:0045892|GO:0046872	NM_021163	Hs.396178	57786	171.384	78.6881	7.4697	6.19558
A_33_P3241651	2.67549	up	AL832596	chrX:99940070-99940011	SYTL4	synaptotagmin-like 4 [Source:HGNC Symbol;Acc:15588] [ENST00000372981]	GO:0005215|GO:0005813|GO:0017137|GO:0005886|GO:0050714|GO:0005730|GO:0005634|GO:0031410|GO:0042043|GO:0006886|GO:0046872|GO:0008021|GO:0045921|GO:0005737|GO:0016324|GO:0071985|GO:0005543|GO:0008270|GO:0046676|GO:0030667|GO:0030658|GO:0019898|GO:0005768			94121	43.3719	18.7154	5.52506	4.10526
A_33_P3229512	2.25887	up		chr17:007485683-007485624		Q9EPJ1_RAT (Q9EPJ1) Twist protein, partial (7%) [THC2558189]					48.6069	24.7226	5.67934	4.50374
A_33_P3389689	2.43455	up	NM_022356	chr1:43225059-43225000	LEPRE1	Homo sapiens leucine proline-enriched proteoglycan (leprecan) 1 (LEPRE1), transcript variant 1, mRNA [NM_022356]	GO:0031418|GO:0008285|GO:0005506|GO:0005783|GO:0005578|GO:0005576|GO:0005634|GO:0005575|GO:0046872|GO:0003674|GO:0005737|GO:0019797|GO:0005488|GO:0016706|GO:0016049|GO:0016702	NM_022356	Hs.720014	64175	94.7148	43.5499	6.61595	5.3323
A_23_P74088	2.08704	up	NM_006983	chr1:1569668-1569846	MMP23B	Homo sapiens matrix metallopeptidase 23B (MMP23B), mRNA [NM_006983]	GO:0005783|GO:0005578|GO:0046872|GO:0005622|GO:0031012|GO:0016020|GO:0005789|GO:0006508|GO:0008233|GO:0008270|GO:0016021|GO:0004222|GO:0008237	NM_006983	Hs.192316	8510	95.9172	51.4536	6.6349	5.57344
A_33_P3273884	2.15203	up	NM_002122	chr6:32609287-32609758	HLA-DQA1	Homo sapiens major histocompatibility complex, class II, DQ alpha 1 (HLA-DQA1), mRNA [NM_002122]	GO:0050852|GO:0005794|GO:0005886|GO:0005783|GO:0002504|GO:0031295|GO:0019221|GO:0042613|GO:0005765|GO:0006955|GO:0016020|GO:0005887|GO:0005789|GO:0016021|GO:0032395|GO:0010008|GO:0060333|GO:0005768	NM_002122	Hs.387679	3117	33.1738	17.8958	5.14354	4.03784
A_32_P51848	3.13001	up	NM_019018	chr5:14615719-14615778	FAM105A	Homo sapiens family with sequence similarity 105, member A (FAM105A), mRNA [NM_019018]		NM_019018	Hs.155085	54491	35.9115	13.5756	5.26347	3.6173
A_23_P302595	2.02374	up	NR_027793	chr6:10429980-10429921	C6orf218	Homo sapiens chromosome 6 open reading frame 218 (C6orf218), non-coding RNA [NR_027793]		NR_027793	Hs.44714	221718	39.6019	22.8056	5.40115	4.38413
A_33_P3343290	2.11422	up	NM_139283	chr12:110974621-110974562	PPTC7	Homo sapiens PTC7 protein phosphatase homolog (S. cerevisiae) (PPTC7), mRNA [NM_139283]	GO:0005739|GO:0016787|GO:0004721|GO:0046872	NM_139283	Hs.13854	160760	33.4908	18.3929	5.15823	4.07811
A_23_P334845	2.51665	up	NM_032900	chr10:98985783-98985724	ARHGAP19	Homo sapiens Rho GTPase activating protein 19 (ARHGAP19), transcript variant 1, mRNA [NM_032900]	GO:0005622|GO:0051056|GO:0007165|GO:0007264|GO:0005634|GO:0005829|GO:0005096	NM_032900	Hs.80305	84986	61.5772	28.0028	6.01331	4.68181
A_23_P328836	2.22829	up	NM_032440	chr10:98718006-98718065	LCOR	Homo sapiens ligand dependent nuclear receptor corepressor (LCOR), transcript variant 1, mRNA [NM_032440]	GO:0003700|GO:0005634|GO:0000122|GO:0003677|GO:0008134	NM_032440	Hs.729136	84458	125.805	62.8104	7.02427	5.86833
A_23_P88095	2.12705	up	NM_014832	chr13:75859673-75859614	TBC1D4	Homo sapiens TBC1 domain family, member 4 (TBC1D4), mRNA [NM_014832]	GO:0005622|GO:0005737|GO:0005097|GO:0005096	NM_014832	Hs.210891	9882	2301.47	1112.92	11.1586	10.0698
A_23_P63209	2.07743	up	NM_181755	chr1:209907901-209907960	HSD11B1	Homo sapiens hydroxysteroid (11-beta) dehydrogenase 1 (HSD11B1), transcript variant 2, mRNA [NM_181755]	GO:0070524|GO:0016020|GO:0000166|GO:0030324|GO:0005783|GO:0006704|GO:0016491|GO:0005789|GO:0003845|GO:0016021|GO:0008202	NM_181755	Hs.195040	3290	27.8807	15.7322	4.89123	3.83642
A_23_P170959	2.46895	up	NM_033029	chr3:197746234-197748353	LMLN	Homo sapiens leishmanolysin-like (metallopeptidase M8 family) (LMLN), transcript variant 2, mRNA [NM_033029]	GO:0007067|GO:0007049|GO:0005737|GO:0016020|GO:0006508|GO:0008270|GO:0008233|GO:0007155|GO:0004222|GO:0005925|GO:0046872|GO:0051301	NM_033029	Hs.518540	89782	48.4568	22.6539	5.67516	4.37126
A_33_P3384108	2.15919	up	NM_194255	chr21:46935144-46935085	SLC19A1	Homo sapiens solute carrier family 19 (folate transporter), member 1 (SLC19A1), transcript variant 1, mRNA [NM_194255]	GO:0005886|GO:0015884|GO:0008518|GO:0005624|GO:0006767|GO:0008517|GO:0005542|GO:0005887|GO:0006766|GO:0006810|GO:0046655|GO:0015350|GO:0051958	NM_194255	Hs.84190	6573	1065.85	520.633	10.0757	8.96523
A_33_P3237403	2.129	up	NM_173531	chr19:21906939-21906880	ZNF100	Homo sapiens zinc finger protein 100 (ZNF100), mRNA [NM_173531]	GO:0005622|GO:0006355|GO:0008270|GO:0005634|GO:0003677|GO:0046872	NM_173531	Hs.365142	163227	984.789	486.548	9.96523	8.87505
A_33_P3351791	2.62669	up		chr8:071359122-071359181							61.2044	26.7164	6.00707	4.61382
A_33_P3649236	169.292	up	AK091264	chr3:47287974-47288033		Homo sapiens cDNA FLJ33945 fis, clone CTONG2018279. [AK091264]			Hs.729548		41270.8	261.566	15.3605	7.9571
A_33_P3292919	2.08301	up	NM_001135243	chr5:149779752-149779811	TCOF1	Homo sapiens Treacher Collins-Franceschetti syndrome 1 (TCOF1), transcript variant 4, mRNA [NM_001135243]	GO:0005515|GO:0005215|GO:0005737|GO:0001501|GO:0006810|GO:0005730|GO:0005634	NM_001135243	Hs.519672	6949	4821.37	2381.49	12.2404	11.1817
A_32_P179837	2.04121	up	NM_174903	chr16:2018872-2018931	RNF151	Homo sapiens ring finger protein 151 (RNF151), mRNA [NM_174903]	GO:0005737|GO:0004842|GO:0008270|GO:0005634|GO:0007283|GO:0046872|GO:0030154	NM_174903	Hs.99354	146310	27.5158	15.8211	4.87608	3.84666
A_24_P380132	2.68279	up	NM_203505	chr4:76568305-76568246	G3BP2	Homo sapiens GTPase activating protein (SH3 domain) binding protein 2 (G3BP2), transcript variant 1, mRNA [NM_203505]	GO:0005622|GO:0051056|GO:0005737|GO:0000166|GO:0007264|GO:0003723|GO:0007253|GO:0006810|GO:0030159|GO:0007265|GO:0051028|GO:0005829	NM_203505	Hs.303676	9908	18481.8	7058.35	14.1726	12.7489
A_33_P3424511	2.68867	up	NM_001005288	chr11:5461864-5461805	OR51I1	Homo sapiens olfactory receptor, family 51, subfamily I, member 1 (OR51I1), mRNA [NM_001005288]	GO:0050911|GO:0007608|GO:0004984|GO:0005886|GO:0004930|GO:0004872|GO:0016021|GO:0004871|GO:0050896	NM_001005288	Hs.553732	390063	145.598	60.3245	7.23845	5.81156
A_23_P165414	2.66322	up	NM_144711	chr2:170605984-170606043	KLHL23	Homo sapiens kelch-like 23 (Drosophila) (KLHL23), mRNA [NM_144711]		NM_144711	Hs.655150	151230	190.61	78.8245	7.61087	6.1977
A_24_P225616	2.532	up	NM_001034	chr2:10270487-10270546	RRM2	Homo sapiens ribonucleotide reductase M2 (RRM2), transcript variant 2, mRNA [NM_001034]	GO:0009186|GO:0015949|GO:0046914|GO:0055086|GO:0051290|GO:0051259|GO:0005829|GO:0006260|GO:0000082|GO:0005737|GO:0000083|GO:0009263|GO:0016491|GO:0005654|GO:0004748|GO:0000278	NM_001034	Hs.226390	6241	9199.94	3715.78	13.1715	11.8312
A_33_P3266958	2.1089	up		chr17:15613188-15613247	ZNF286A	zinc finger protein 286A [Source:HGNC Symbol;Acc:13501] [ENST00000395893]	GO:0005622|GO:0006355|GO:0008270|GO:0005634|GO:0003677|GO:0046872			57335	82.6304	44.1064	6.42897	5.35248
A_23_P8196	2.18919	up	NM_002395	chr6:83920855-83920796	ME1	Homo sapiens malic enzyme 1, NADP(+)-dependent, cytosolic (ME1), mRNA [NM_002395]	GO:0050661|GO:0051262|GO:0030145|GO:0004470|GO:0005975|GO:0004473|GO:0006108|GO:0009055|GO:0005625|GO:0016619|GO:0046872|GO:0005829|GO:0005739|GO:0005737|GO:0006741|GO:0009743|GO:0051287|GO:0043531|GO:0016491|GO:0009725|GO:0044255	NM_002395	Hs.21160	4199	1714.91	816.87	10.7562	9.6258
A_23_P15832	16.7481	up	NM_014566	chr17:2966397-2966338	OR1D5	Homo sapiens olfactory receptor, family 1, subfamily D, member 5 (OR1D5), mRNA [NM_014566]	GO:0050911|GO:0007608|GO:0004984|GO:0007186|GO:0005886|GO:0004930|GO:0004872|GO:0016021|GO:0004871|GO:0050896	NM_014566	Hs.553508	8386	245.165	16.4706	7.97285	3.90692
A_33_P3404641	2.25662	up	NR_027034	chr22:46454262-46454321	LOC150381	Homo sapiens uncharacterized LOC150381 (LOC150381), non-coding RNA [NR_027034]		NR_027034		150381	66.1771	33.4862	6.12239	4.94823
A_32_P57057	2.38446	up	NM_006313	chr12:62688025-62688084	USP15	Homo sapiens ubiquitin specific peptidase 15 (USP15), transcript variant 2, mRNA [NM_006313]	GO:0004197|GO:0006511|GO:0016579|GO:0004843|GO:0006508|GO:0008233|GO:0004221	NM_006313	Hs.434951	9958	285.548	130.706	8.18124	6.92758
A_23_P38468	2.16748	up	NM_014604	chr17:3567561-3567502	TAX1BP3	Homo sapiens Tax1 (human T-cell leukemia virus type I) binding protein 3 (TAX1BP3), transcript variant 1, mRNA [NM_014604]	GO:0005515|GO:0005737|GO:0008285|GO:0008013|GO:0030178|GO:0005634|GO:0007266|GO:0008022|GO:0032864|GO:2000009	NM_014604	Hs.12956	30851	311.941	155.834	8.31451	7.19849
A_23_P202683	4.32108	up	NM_021924	chr11:617509-617450	CDHR5	Homo sapiens cadherin-related family member 5 (CDHR5), transcript variant 1, mRNA [NM_021924]	GO:0016339|GO:0005905|GO:0016020|GO:0005886|GO:0005509|GO:0016021|GO:0007155|GO:0007156	NM_021924	Hs.165619	53841	56.6095	15.2605	5.89957	3.78817
A_23_P6786	2.30562	up	AK124137	chr3:3171928-3171987	TRNT1	tRNA nucleotidyl transferase, CCA-adding, 1 [Source:HGNC Symbol;Acc:17341] [ENST00000339437]	GO:0005739|GO:0005622|GO:0006396|GO:0005813|GO:0000049|GO:0000166|GO:0006626|GO:0016779|GO:0004810|GO:0005524|GO:0042780|GO:0016740		Hs.567495	51095	274.615	130.582	8.13104	6.92589
A_23_P4494	2.06183	up	NM_024422	chr18:28651609-28650796	DSC2	Homo sapiens desmocollin 2 (DSC2), transcript variant Dsc2a, mRNA [NM_024422]	GO:0030057|GO:0030054|GO:0005913|GO:0005886|GO:0005509|GO:0016021|GO:0007155|GO:0007156	NM_024422	Hs.95612	1824	288.886	150.633	8.19529	7.15136
A_23_P202143	2.30091	up	NM_004741	chr10:103922940-103922999	NOLC1	Homo sapiens nucleolar and coiled-body phosphoprotein 1 (NOLC1), mRNA [NM_004741]	GO:0005515|GO:0008284|GO:0003700|GO:0015030|GO:0006364|GO:0005634|GO:0033979|GO:0005737|GO:0000166|GO:0019904|GO:0005730|GO:0034512|GO:0006970|GO:0005525|GO:0005524|GO:0003677|GO:0034513|GO:0007000|GO:0007049|GO:0007067|GO:0005654|GO:0008139|GO:0042306|GO:0045893|GO:0008134	NM_004741	Hs.523238	9221	15661.7	6974.54	13.9347	12.7325
A_33_P3421515	2.64887	up		chr3:027676788-027676847							37363.5	14802.6	15.2064	13.801
A_33_P3349646	2.46155	up	NM_002589	chr4:30726159-30726218	PCDH7	Homo sapiens protocadherin 7 (PCDH7), transcript variant a, mRNA [NM_002589]	GO:0005886|GO:0005887|GO:0005509|GO:0007155|GO:0007156	NM_002589	Hs.479439	5099	77.479	35.5839	6.33875	5.03918
A_33_P3225983	3.33569	up		chr2:096548086-096548027							378.24	122.804	8.5819	6.84391
A_33_P3232532	3.00793	up	NM_025191	chr1:184663261-184663202	EDEM3	Homo sapiens ER degradation enhancer, mannosidase alpha-like 3 (EDEM3), mRNA [NM_025191]	GO:0006986|GO:0005783|GO:0004571|GO:0005509|GO:0016020|GO:0006457|GO:0005789|GO:0005788|GO:0006516|GO:0043161|GO:0044267|GO:0004569|GO:0018279|GO:0043687	NM_025191	Hs.523811	80267	37.1723	14.5504	5.31282	3.72404
A_24_P754817	2.85051	up	NM_024580	chr15:82530841-82530782	EFTUD1	Homo sapiens elongation factor Tu GTP binding domain containing 1 (EFTUD1), transcript variant 1, mRNA [NM_024580]	GO:0006184|GO:0042256|GO:0000166|GO:0042254|GO:0003924|GO:0043022|GO:0005525|GO:0003746	NM_024580	Hs.459114	79631	40.0406	16.4354	5.41425	3.90303
A_33_P3223208	2.01815	up	NM_016122	chr12:94763789-94763730	CCDC41	Homo sapiens coiled-coil domain containing 41 (CCDC41), transcript variant 1, mRNA [NM_016122]	GO:0008150|GO:0003674|GO:0005575	NM_016122	Hs.279209	51134	132.671	72.5772	7.09677	6.08373
A_33_P3315342	2.21405	up	NM_153213	chr1:16532735-16532676	ARHGEF19	Homo sapiens Rho guanine nucleotide exchange factor (GEF) 19 (ARHGEF19), mRNA [NM_153213]	GO:0005622|GO:0005085|GO:0035023|GO:0032321|GO:0032956|GO:0042060|GO:0005089|GO:0005096	NM_153213	Hs.591532	128272	40.0444	21.0096	5.41521	4.26852
A_23_P347468	2.17002	up	NM_017412	chr8:28421786-28421845	FZD3	Homo sapiens frizzled family receptor 3 (FZD3), transcript variant 1, mRNA [NM_017412]	GO:0008406|GO:0005515|GO:0001736|GO:0017147|GO:0030424|GO:0005886|GO:0071679|GO:0007199|GO:0030425|GO:0005737|GO:0033278|GO:0030182|GO:0043025|GO:0004872|GO:0004871|GO:0060070|GO:0001944|GO:0042813|GO:0048786|GO:0042472|GO:0004930|GO:0001843|GO:0045177|GO:0007275|GO:0030165|GO:0032589|GO:0021754|GO:0016021	NM_017412	Hs.40735	7976	112.648	57.3926	6.86034	5.74263
A_33_P3772996	2.12804	up	NM_002731	chr1:84702761-84702820	PRKACB	Homo sapiens protein kinase, cAMP-dependent, catalytic, beta (PRKACB), transcript variant 2, mRNA [NM_002731]	GO:0006629|GO:0005886|GO:0006094|GO:0007268|GO:0005634|GO:0007202|GO:0007243|GO:0005829|GO:0005737|GO:0000166|GO:0071377|GO:0006006|GO:0019433|GO:0006833|GO:0034199|GO:0031625|GO:0048011|GO:0005952|GO:0005813|GO:0000287|GO:0005975|GO:0055085|GO:0005524|GO:0007165|GO:0006112|GO:0050796|GO:0004674|GO:0007596|GO:0005654|GO:0006468|GO:0007188|GO:0004691	NM_002731	Hs.487325	5567	7830.69	3763.58	12.9347	11.8452
A_23_P502470	2.62187	up	NM_002184	chr5:55236787-55236728	IL6ST	Homo sapiens interleukin 6 signal transducer (gp130, oncostatin M receptor) (IL6ST), transcript variant 1, mRNA [NM_002184]	GO:0005515|GO:0005138|GO:0008284|GO:0005886|GO:0004924|GO:0004923|GO:0019221|GO:0019981|GO:0005615|GO:0042803|GO:0070110|GO:0014911|GO:0002675|GO:0019838|GO:0042102|GO:0070104|GO:0004872|GO:0070102|GO:0004897|GO:0034097|GO:0002821|GO:0010613|GO:0070106|GO:0007584|GO:0042517|GO:0004915|GO:0051481|GO:0042511|GO:0005576|GO:0005896|GO:0070120|GO:0045768|GO:0007259|GO:0010575|GO:0005127|GO:0045669|GO:…	NM_002184	Hs.532082	3572	49.8843	21.9339	5.71939	4.3288
A_33_P3346498	2.30396	up	NM_130831	chr3:193333496-193333555	OPA1	Homo sapiens optic atrophy 1 (autosomal dominant) (OPA1), nuclear gene encoding mitochondrial protein, transcript variant 2, mRNA [NM_130831]	GO:0005515|GO:0000287|GO:0000266|GO:0003924|GO:0005743|GO:0006915|GO:0005741|GO:0045768|GO:0005525|GO:0030425|GO:0005739|GO:0006184|GO:0005758|GO:0008053|GO:0016020|GO:0000166|GO:0019896|GO:0007007|GO:0016021|GO:0007005|GO:0007601|GO:0050896|GO:0030061	NM_130831	Hs.594504	4976	267.642	126.97	8.09263	6.88852
A_33_P3744736	2.99926	up	BC017935	chr2:227044631-227044690	LOC646736	Homo sapiens similar to Alu subfamily SX sequence contamination warning entry, mRNA (cDNA clone IMAGE:4246459), with apparent retained intron. [BC017935]			Hs.712836	646736	110.584	40.955	6.82958	5.24498
A_24_P414658	2.3791	up	L19778	chr6:27102290-27102349		histone cluster 1, H2ag [Source:HGNC Symbol;Acc:4737] [ENST00000359193]			Hs.51011		56.0688	27.0519	5.88308	4.63266
A_33_P3220390	2.60212	up	BC028180	chr6:160149383-160149442	WTAP	Homo sapiens Wilms tumor 1 associated protein, mRNA (cDNA clone IMAGE:5399821), partial cds. [BC028180]	GO:0008380|GO:0006397|GO:0031965|GO:0007049|GO:0005730|GO:0005654|GO:0005634		Hs.446091	9589	32.7341	14.8059	5.12684	3.74715
A_24_P205036	2.25098	up	NM_001001411	chr19:22362430-22362371	ZNF676	Homo sapiens zinc finger protein 676 (ZNF676), mRNA [NM_001001411]	GO:0005622|GO:0006355|GO:0008270|GO:0005634|GO:0003677|GO:0046872	NM_001001411	Hs.55452	163223	258.12	125.153	8.03927	6.86871
A_24_P100016	2.32583	up	NM_052852	chr19:20307910-20307969	ZNF486	Homo sapiens zinc finger protein 486 (ZNF486), mRNA [NM_052852]	GO:0005622|GO:0006355|GO:0008270|GO:0005634|GO:0003677|GO:0046872	NM_052852	Hs.590991	90649	85.4554	41.3714	6.47267	5.25493
A_33_P3370832	2.12122	up	AB053315	chr2:203589697-203589756	FAM117B	family with sequence similarity 117, member B [Source:HGNC Symbol;Acc:14440] [ENST00000481658]			Hs.471130	150864	18.3909	10.2243	4.30839	3.22349
A_23_P392476	2.74876	up	NM_001145128	chr6:109814560-109814501	AKD1	Homo sapiens adenylate kinase domain containing 1 (AKD1), transcript variant 1, mRNA [NM_001145128]	GO:0017111|GO:0006139|GO:0000166|GO:0005524|GO:0019205	NM_001145128	Hs.205144	221264	26.2814	11.2013	4.80966	3.35088
A_23_P419038	2.71659	up	NM_004898	chr4:56299165-56299106	CLOCK	Homo sapiens clock homolog (mouse) (CLOCK), mRNA [NM_004898]	GO:0005667|GO:0016746|GO:0003700|GO:0006357|GO:0005694|GO:0000982|GO:0005730|GO:0009648|GO:0005634|GO:0003677|GO:0071479|GO:0032922|GO:0043231|GO:0007165|GO:0005737|GO:0009649|GO:0045944|GO:0007623|GO:0000077|GO:0004871|GO:0004402	NM_004898	Hs.436975	9575	136.654	55.5617	7.13526	5.69347
A_23_P341275	2.46599	up	NM_015029	chr8:99170489-99170548	POP1	Homo sapiens processing of precursor 1, ribonuclease P/MRP subunit (S. cerevisiae) (POP1), transcript variant 3, mRNA [NM_015029]	GO:0005515|GO:0000171|GO:0006396|GO:0000172|GO:0016787|GO:0004526|GO:0005730|GO:0005634|GO:0005655|GO:0016078|GO:0001682	NM_015029	Hs.252828	10940	2651.6	1113.74	11.3737	10.0715
A_24_P759477	2.38734	up	NM_002214	chr7:20455137-20455196	ITGB8	Homo sapiens integrin, beta 8 (ITGB8), mRNA [NM_002214]	GO:0008305|GO:0060674|GO:0007160|GO:0005886|GO:0007229|GO:0005488|GO:0001573|GO:0007275|GO:0004872|GO:0016021|GO:0007155	NM_002214	Hs.592171	3696	484.416	213.869	8.92697	7.67157
A_33_P3422374	2.27405	up	NM_001010868	chr6:88075101-88075160	C6orf163	Homo sapiens chromosome 6 open reading frame 163 (C6orf163), mRNA [NM_001010868]	GO:0008150|GO:0003674|GO:0005575	NM_001010868	Hs.646309	206412	200.189	96.1213	7.68468	6.49942
A_23_P28638	2.49025	up	NM_017958	chr2:131904598-131904657	PLEKHB2	Homo sapiens pleckstrin homology domain containing, family B (evectins) member 2 (PLEKHB2), transcript variant 2, mRNA [NM_017958]	GO:0016020	NM_017958	Hs.469944	55041	334.365	145.178	8.40766	7.09137
A_33_P3550894	2.05873	up	NM_001145661	chr3:128199606-128199547	GATA2	Homo sapiens GATA binding protein 2 (GATA2), transcript variant 1, mRNA [NM_001145661]	GO:0005515|GO:0021514|GO:0021533|GO:0003700|GO:0045599|GO:0001655|GO:0021983|GO:0070345|GO:0005634|GO:0035065|GO:0046872|GO:0060872|GO:0050766|GO:0045654|GO:0048873|GO:0045638|GO:0045944|GO:0048469|GO:0035019|GO:0045746|GO:2000178|GO:0042472|GO:0001709|GO:0005730|GO:0021954|GO:0001892|GO:0060216|GO:0048663|GO:0000122|GO:0045650|GO:0045766|GO:0006351|GO:0043565|GO:0001077|GO:0045648|GO:0007596|GO:…	NM_001145661	Hs.367725	2624	51.6303	28.8684	5.76757	4.72581
A_23_P7212	2.12988	up	NM_000204	chr4:110662123-110662064	CFI	Homo sapiens complement factor I (CFI), mRNA [NM_000204]	GO:0016020|GO:0004252|GO:0045087|GO:0006958|GO:0006508|GO:0008233|GO:0005576|GO:0005615|GO:0005044	NM_000204	Hs.312485	3426	51.8601	28.0334	5.77403	4.68325
A_32_P42780	2.35183	up	NR_024565	chr18:32890387-32890446	ZNF271	Homo sapiens zinc finger protein 271 (ZNF271), transcript variant 1, non-coding RNA [NR_024565]		NR_024565		10778	189.158	88.1743	7.6037	6.36991
A_33_P3333537	2.0541	up	NM_020821	chr15:62160918-62160859	VPS13C	Homo sapiens vacuolar protein sorting 13 homolog C (S. cerevisiae) (VPS13C), transcript variant 2A, mRNA [NM_020821]	GO:0008104	NM_020821	Hs.511668	54832	198.173	105.364	7.667	6.62849
A_23_P259663	2.02538	up	NM_014569	chr7:99130559-99130618	ZKSCAN5	Homo sapiens zinc finger with KRAB and SCAN domains 5 (ZKSCAN5), transcript variant 1, mRNA [NM_014569]	GO:0005622|GO:0006355|GO:0003700|GO:0016032|GO:0008270|GO:0005634|GO:0003677|GO:0046872	NM_014569	Hs.110839	23660	571.905	298.69	9.1653	8.1471
A_24_P161018	2.2767	up	NM_017554	chr3:122437444-122437503	PARP14	Homo sapiens poly (ADP-ribose) polymerase family, member 14 (PARP14), mRNA [NM_017554]	GO:0006355|GO:0005737|GO:0005886|GO:0016757|GO:0005634|GO:0003950	NM_017554	Hs.518203	54625	63.1426	31.6673	6.05002	4.86308
A_33_P3319680	2.0823	up	NM_152470	chr18:44040724-44040783	RNF165	Homo sapiens ring finger protein 165 (RNF165), mRNA [NM_152470]	GO:0008270|GO:0046872	NM_152470	Hs.501114	494470	49.7533	27.4783	5.71417	4.656
A_33_P3361037	3.722	up	NM_018728	chr15:52486158-52486099	MYO5C	Homo sapiens myosin VC (MYO5C), mRNA [NM_018728]	GO:0005516|GO:0003774|GO:0000166|GO:0003779|GO:0016459|GO:0005524	NM_018728	Hs.487036	55930	352.664	101.993	8.48221	6.58613
A_23_P58328	2.91122	up	NM_007193	chr4:169108564-169108623	ANXA10	Homo sapiens annexin A10 (ANXA10), mRNA [NM_007193]	GO:0005739|GO:0005544|GO:0005509	NM_007193	Hs.188401	11199	513.389	188.101	9.00989	7.46827
A_24_P145066	2.06185	up	NM_183416	chr1:10366262-10366321	KIF1B	Homo sapiens kinesin family member 1B (KIF1B), transcript variant 2, mRNA [NM_183416]	GO:0005515|GO:0006200|GO:0005875|GO:0005874|GO:0006915|GO:0007274|GO:0003777|GO:0005524|GO:0007270|GO:0030705|GO:0005739|GO:0005737|GO:0000166|GO:0019894|GO:0008089|GO:0005856|GO:0016887|GO:0030659|GO:0007018	NM_183416	Hs.97858	23095	54.0398	30.162	5.83101	4.78707
A_33_P3323298	3.16775	up	NM_002228	chr1:59246570-59246511	JUN	Homo sapiens jun proto-oncogene (JUN), mRNA [NM_002228]	GO:0005515|GO:0014070|GO:0042542|GO:0000790|GO:0003700|GO:0044212|GO:0003705|GO:0051591|GO:0051403|GO:0042803|GO:0002756|GO:0043524|GO:0043525|GO:0003690|GO:0045657|GO:0002755|GO:0017053|GO:0032496|GO:0007179|GO:0007612|GO:0034130|GO:0009987|GO:0034134|GO:0045740|GO:0007568|GO:0003713|GO:0002224|GO:0043923|GO:0043922|GO:0043392|GO:0001889|GO:0032321|GO:0045087|GO:0007184|GO:0007623|GO:0005654|GO:…	NM_002228	Hs.696684	3725	842.03	282.911	9.7319	8.06844
A_33_P3364443	3.71803	up		chr16:054958929-054958870							17.3521	5	4.21656	2.32203
A_33_P3411888	2.04356	up	XR_133123	chr17:18607987-18608046		tripartite motif containing 16 [Source:HGNC Symbol;Acc:17241] [ENST00000494759]		XR_133123	Hs.164324		42.0749	23.9824	5.48512	4.45404
A_33_P3375894	2.09212	up		chr1:209406403-209406462							465.717	235.633	8.87072	7.80575
A_33_P3255046	2.18471	up		chr1:027312321-027312262							9385.23	4407.94	13.2018	12.0743
A_33_P3383084	2.12098	up		chr15:079047034-079047093							47.172	25.7783	5.64669	4.56196
A_33_P3284077	2.2149	up	NM_018230	chr1:229635491-229635432	NUP133	Homo sapiens nucleoporin 133kDa (NUP133), mRNA [NM_018230]	GO:0005515|GO:0000236|GO:0048339|GO:0005694|GO:0005975|GO:0005634|GO:0005635|GO:0015031|GO:0055085|GO:0010827|GO:0008645|GO:0005829|GO:0000940|GO:0006406|GO:0015758|GO:0005487|GO:0005643|GO:0031080|GO:0000087|GO:0000777|GO:0016032|GO:0006999|GO:0000278	NM_018230	Hs.12457	55746	244.463	120.711	7.96753	6.82029
A_33_P3867534	2.60045	up	NM_182751	chr10:13251992-13252051	MCM10	Homo sapiens minichromosome maintenance complex component 10 (MCM10), transcript variant 1, mRNA [NM_182751]	GO:0006260|GO:0005515|GO:0005737|GO:0000082|GO:0005730|GO:0000075|GO:0005654|GO:0005634|GO:0000216|GO:0000278|GO:0046872	NM_182751	Hs.198363	55388	801.908	328.425	9.66134	8.28258
A_33_P3254801	2.07555	up	NM_007346	chr20:61444942-61445001	OGFR	Homo sapiens opioid growth factor receptor (OGFR), mRNA [NM_007346]	GO:0005737|GO:0016020|GO:0005634|GO:0004872|GO:0038003|GO:0005575|GO:0001558|GO:0004985	NM_007346	Hs.67896	11054	1253.15	631.791	10.3046	9.25112
A_33_P3240976	2.45347	up	AK027209	chr10:114831334-114831393		Homo sapiens cDNA: FLJ23556 fis, clone LNG09443. [AK027209]			Hs.655463		177.906	80.2819	7.52147	6.22665
A_23_P380326	2.53111	up	NM_018375	chr14:69926101-69926160	SLC39A9	Homo sapiens solute carrier family 39 (zinc transporter), member 9 (SLC39A9), transcript variant 1, mRNA [NM_018375]	GO:0016020|GO:0046873|GO:0006829|GO:0016021|GO:0055085|GO:0006811	NM_018375	Hs.432690	55334	375.198	159.451	8.57205	7.23228
A_23_P252764	2.25083	up	NM_139045	chr9:2161718-2161777	SMARCA2	Homo sapiens SWI/SNF related, matrix associated, actin dependent regulator of chromatin, subfamily a, member 2 (SMARCA2), transcript variant 2, mRNA [NM_139045]	GO:0005515|GO:0071565|GO:0000790|GO:0030308|GO:0008285|GO:0044212|GO:0005634|GO:0071778|GO:0016818|GO:0071564|GO:0043231|GO:0000166|GO:0016514|GO:0045944|GO:0006338|GO:0045111|GO:0008094|GO:0001105|GO:0006355|GO:0006357|GO:0003713|GO:0005730|GO:0004386|GO:0000122|GO:0005524|GO:0003677|GO:0007399|GO:0005654|GO:0045893|GO:0045892	NM_139045	Hs.298990	6595	156.012	76.7534	7.33449	6.16403
A_24_P932939	2.13108	up	NM_001008737	chr3:10048722-10048663	LOC401052	Homo sapiens uncharacterized LOC401052 (LOC401052), mRNA [NM_001008737]		NM_001008737	Hs.662766	401052	43.2474	23.5673	5.5207	4.42912
A_23_P96658	2.09366	up	NR_045128	chrY:21767158-21767217	TXLNG2P	Homo sapiens taxilin gamma 2, pseudogene (TXLNG2P), transcript variant 1, non-coding RNA [NR_045128]		NR_045128	Hs.592254	246126	110.278	58.2014	6.82704	5.76102
A_23_P85682	2.6321	up	NM_005595	chr1:61921914-61921973	NFIA	Homo sapiens nuclear factor I/A (NFIA), transcript variant 2, mRNA [NM_005595]	GO:0006260|GO:0005622|GO:0006355|GO:0030054|GO:0003700|GO:0005730|GO:0005634|GO:0019079|GO:0003677|GO:0008134	NM_005595	Hs.191911	4774	403.793	164.43	8.67506	7.27884
A_23_P131801	77.4405	up	NM_170693	chr20:42213703-42213762	SGK2	Homo sapiens serum/glucocorticoid regulated kinase 2 (SGK2), transcript variant 1, mRNA [NM_170693]	GO:0000166|GO:0004674|GO:0042127|GO:0032411|GO:0015459|GO:0006468|GO:0005575|GO:0006979|GO:0005524|GO:0001558|GO:0007243|GO:0017080	NM_170693	Hs.300863	10110	5339.29	73.9127	12.3801	6.1051
A_23_P371410	3.06828	up	NM_207578	chr1:84670691-84670750	PRKACB	Homo sapiens protein kinase, cAMP-dependent, catalytic, beta (PRKACB), transcript variant 3, mRNA [NM_207578]	GO:0006629|GO:0005886|GO:0006094|GO:0007268|GO:0005634|GO:0007202|GO:0007243|GO:0005829|GO:0005737|GO:0000166|GO:0071377|GO:0006006|GO:0019433|GO:0006833|GO:0034199|GO:0031625|GO:0048011|GO:0005952|GO:0005813|GO:0000287|GO:0005975|GO:0055085|GO:0005524|GO:0007165|GO:0006112|GO:0050796|GO:0004674|GO:0007596|GO:0005654|GO:0006468|GO:0007188|GO:0004691	NM_207578	Hs.487325	5567	1802.12	614.444	10.8234	9.20598
A_33_P3254191	2.26441	up	NM_020841	chr12:76748399-76748340	OSBPL8	Homo sapiens oxysterol binding protein-like 8 (OSBPL8), transcript variant 1, mRNA [NM_020841]	GO:0006869|GO:0006810|GO:0008289	NM_020841	Hs.430849	114882	1051.82	487.446	10.0576	8.87844
A_33_P3234667	2.5654	up	NM_003439	chr7:99635306-99635365	ZKSCAN1	Homo sapiens zinc finger with KRAB and SCAN domains 1 (ZKSCAN1), mRNA [NM_003439]	GO:0005739|GO:0005622|GO:0006355|GO:0003700|GO:0016032|GO:0008270|GO:0005634|GO:0003677|GO:0046872	NM_003439	Hs.615360	7586	108.899	47.3645	6.81144	5.45225
A_33_P3321230	2.09161	up	NM_052831	chr6:133095440-133095381	C6orf192	Homo sapiens chromosome 6 open reading frame 192 (C6orf192), mRNA [NM_052831]	GO:0016020|GO:0016021|GO:0055085	NM_052831	Hs.347144	116843	1266.94	634.597	10.3231	9.25846
A_23_P324754	2.13281	up	NM_018689	chr15:81243634-81243693	KIAA1199	Homo sapiens KIAA1199 (KIAA1199), mRNA [NM_018689]	GO:0005737	NM_018689	Hs.459088	57214	368.121	185.583	8.54419	7.45143
A_23_P425104	2.15707	up	NM_058243	chr19:15348638-15348579	BRD4	Homo sapiens bromodomain containing 4 (BRD4), transcript variant long, mRNA [NM_058243]	GO:0005515|GO:0000790|GO:0000794|GO:0001833|GO:0005730|GO:0005634|GO:0043983|GO:0005737|GO:0010971|GO:0007059|GO:0044419|GO:0000114|GO:0032968|GO:0043388|GO:0044154|GO:0006468	NM_058243	Hs.187763	23476	43.4917	23.4307	5.52923	4.42016
A_23_P306346	3.09687	up	NM_152420	chr9:77598676-77598617	C9orf41	Homo sapiens chromosome 9 open reading frame 41 (C9orf41), mRNA [NM_152420]		NM_152420	Hs.567688	138199	353.159	123.77	8.48443	6.85362
A_33_P3370692	2.31429	up		chr13:033528344-033528285							57.7198	28.7049	5.92645	4.71587
A_23_P61637	2.20182	up	NM_002108	chr12:96367917-96367858	HAL	Homo sapiens histidine ammonia-lyase (HAL), mRNA [NM_002108]	GO:0034641|GO:0005737|GO:0009058|GO:0006548|GO:0005625|GO:0004397|GO:0003824|GO:0016829|GO:0016841|GO:0005829	NM_002108	Hs.190783	3034	33.5666	17.7285	5.16131	4.02261
A_23_P13663	2.41865	up	NM_021238	chr12:31435673-31435614	FAM60A	Homo sapiens family with sequence similarity 60, member A (FAM60A), transcript variant 2, mRNA [NM_021238]		NM_021238	Hs.505154	58516	739.978	325.533	9.54458	8.27038
A_23_P368393	2.01055	up	NM_001005526	chr2:198285791-198285246	SF3B1	Homo sapiens splicing factor 3b, subunit 1, 155kDa (SF3B1), transcript variant 2, mRNA [NM_001005526]	GO:0008380|GO:0010467|GO:0016607|GO:0000398|GO:0003682|GO:0000375|GO:0005681|GO:0005654|GO:0005634|GO:0071013|GO:0005689	NM_001005526	Hs.632554	23451	283.052	151.676	8.17072	7.16313
A_33_P3319625	3.03725	up	NM_001134673	chr1:61892168-61892227	NFIA	Homo sapiens nuclear factor I/A (NFIA), transcript variant 1, mRNA [NM_001134673]	GO:0006260|GO:0005622|GO:0006355|GO:0030054|GO:0003700|GO:0005730|GO:0005634|GO:0019079|GO:0003677|GO:0008134	NM_001134673	Hs.191911	4774	71.7009	26.9101	6.22826	4.62549
A_23_P330895	2.0283	up	NR_040515	chr19:39398611-39398670	NFKBIB	Homo sapiens nuclear factor of kappa light polypeptide gene enhancer in B-cells inhibitor, beta (NFKBIB), transcript variant 3, non-coding RNA [NR_040515]	GO:0005515|GO:0034130|GO:0034142|GO:0034134|GO:0003713|GO:0007253|GO:0005634|GO:0002224|GO:0006351|GO:0005829|GO:0002756|GO:0007165|GO:0005737|GO:0008063|GO:0051092|GO:0045087|GO:0002755|GO:0004871|GO:0034138	NR_040515	Hs.9731	4793	550.52	287.973	9.11472	8.09445
A_33_P3260623	2.22256	up	NM_000932	chr11:64033812-64033871	PLCB3	Homo sapiens phospholipase C, beta 3 (phosphatidylinositol-specific) (PLCB3), transcript variant 1, mRNA [NM_000932]	GO:0005516|GO:0005509|GO:0006892|GO:0007268|GO:0005829|GO:0042383|GO:0016042|GO:0035556|GO:0004629|GO:0007186|GO:0016020|GO:0016787|GO:0004435|GO:0004871	NM_000932	Hs.523761	5331	817.381	390.034	9.68812	8.5359
A_32_P47988	2.18611	up	NM_001221	chr4:114680477-114582871	CAMK2D	Homo sapiens calcium/calmodulin-dependent protein kinase II delta (CAMK2D), transcript variant 3, mRNA [NM_001221]	GO:0005516|GO:0031594|GO:0005886|GO:0008016|GO:0019221|GO:0007268|GO:0005634|GO:0001558|GO:0060048|GO:0005829|GO:0005737|GO:0000082|GO:0046777|GO:0000166|GO:0060314|GO:0006816|GO:0004683|GO:0010613|GO:0060333|GO:0005954|GO:0010881|GO:0030315|GO:0033017|GO:0005524|GO:0030666|GO:0006468|GO:0005654|GO:0060341	NM_001221	Hs.144114	817	279.174	139.018	8.15203	7.02367
A_33_P3374087	112.373	up	NM_001080504	chr2:238743008-238743066	RBM44	Homo sapiens RNA binding motif protein 44 (RBM44), mRNA [NM_001080504]	GO:0000166|GO:0003723	NM_001080504	Hs.720233	375316	5757.99	54.6015	12.476	5.66382
A_33_P3213561	2.98342	up		chr15:043423828-043423887							1886.24	657.096	10.89	9.31299
A_24_P203678	2.07971	up	NM_000019	chr11:108005883-108005942	ACAT1	Homo sapiens acetyl-CoA acetyltransferase 1 (ACAT1), nuclear gene encoding mitochondrial protein, mRNA [NM_000019]	GO:0050662|GO:0014070|GO:0016747|GO:0072229|GO:0005743|GO:0009083|GO:0043441|GO:0046872|GO:0042803|GO:0001889|GO:0005739|GO:0034641|GO:0042594|GO:0046952|GO:0007420|GO:0046951|GO:0005759|GO:0046950|GO:0003985|GO:0051260|GO:0009725|GO:0019899|GO:0060612|GO:0044255	NM_000019	Hs.232375	38	3657.88	1820.36	11.8341	10.7777
A_24_P358868	2.09849	up	XM_001720936	chr19:23158862-23158803	ZNF728	PREDICTED: Homo sapiens zinc finger protein 728 (ZNF728), mRNA [XM_001720936]		XM_001720936	Hs.616766	388523	597.233	301.19	9.23158	8.16223
A_23_P208208	2.30185	up	NM_023074	chr19:52392608-52392549	ZNF649	Homo sapiens zinc finger protein 649 (ZNF649), mRNA [NM_023074]	GO:0005622|GO:0006355|GO:0008270|GO:0005634|GO:0003677|GO:0046872	NM_023074	Hs.148322	65251	24.7331	12.6679	4.72872	3.52593
A_23_P165788	2.55198	up	NM_001008489	chr2:170558056-170558115	PHOSPHO2	Homo sapiens phosphatase, orphan 2 (PHOSPHO2), transcript variant 2, mRNA [NM_001008489]	GO:0016787|GO:0008152|GO:0046872|GO:0033883	NM_001008489	Hs.655150	493911	355.592	149.747	8.4929	7.14128
A_33_P3289705	2.61743	up	NM_004487	chr3:121412749-121412690	GOLGB1	Homo sapiens golgin B1 (GOLGB1), mRNA [NM_004487]	GO:0005515|GO:0005793|GO:0005794|GO:0016020|GO:0005795|GO:0000139|GO:0007030|GO:0016021	NM_004487	Hs.213389	2804	72.3552	31.5464	6.24376	4.85561
A_23_P318604	2.27658	up	BC004544	chr8:145675046-145674987	CYHR1	cysteine/histidine-rich 1 [Source:HGNC Symbol;Acc:17806] [ENST00000528663]	GO:0048471|GO:0005737|GO:0008270|GO:0005635|GO:0046872		Hs.459379	50626	522.558	243.131	9.03803	7.85116
A_24_P343255	2.11508	up	NM_057161	chr6:42986844-42986903	KLHDC3	Homo sapiens kelch domain containing 3 (KLHDC3), transcript variant 1, mRNA [NM_057161]	GO:0005515|GO:0005737|GO:0000790|GO:0007126|GO:0003682|GO:0007131|GO:0005829	NM_057161	Hs.412468	116138	789.611	396.447	9.64094	8.56022
A_23_P214897	2.33936	up	NM_144497	chr6:151670006-151670065	AKAP12	Homo sapiens A kinase (PRKA) anchor protein 12 (AKAP12), transcript variant 2, mRNA [NM_144497]	GO:0007165|GO:0005737|GO:0007186|GO:0005886|GO:0008179|GO:0030819|GO:0006605|GO:0051018|GO:0005856|GO:0010739|GO:0005938	NM_144497	Hs.371240	9590	159.228	75.4594	7.3631	6.13699
A_23_P165239	2.27052	up	NM_007153	chr19:22154324-22154265	ZNF208	Homo sapiens zinc finger protein 208 (ZNF208), mRNA [NM_007153]	GO:0005622|GO:0006355|GO:0008270|GO:0005634|GO:0003677|GO:0046872	NM_007153	Hs.541334	7757	191.629	92.1671	7.62033	6.4373
A_23_P89327	2.28487	up	NM_020652	chr17:15620700-15620759	ZNF286A	Homo sapiens zinc finger protein 286A (ZNF286A), transcript variant 1, mRNA [NM_020652]	GO:0005622|GO:0006355|GO:0008270|GO:0005634|GO:0003677|GO:0046872	NM_020652	Hs.585799	57335	99.6623	48.9127	6.69177	5.49966
A_33_P3414591	3.61146	up	NM_000474	chr7:19156521-19156462	TWIST1	Homo sapiens twist homolog 1 (Drosophila) (TWIST1), mRNA [NM_000474]	GO:0005515|GO:2000679|GO:0006366|GO:0003180|GO:0000981|GO:0003183|GO:0035359|GO:0010718|GO:0005634|GO:0035067|GO:0048701|GO:2000147|GO:0043433|GO:0042803|GO:0071639|GO:0061029|GO:0045944|GO:0060900|GO:0030500|GO:0046982|GO:0032760|GO:0019904|GO:0071456|GO:0043425|GO:0006915|GO:0001843|GO:0032720|GO:0070888|GO:0007275|GO:0000122|GO:0014067|GO:0003677|GO:0001701|GO:0045766|GO:0045843|GO:0010628|GO:…	NM_000474	Hs.66744	7291	143.591	44.5044	7.21673	5.36415
A_24_P387609	2.08278	up	NM_030940	chr9:88880440-88880381	ISCA1	Homo sapiens iron-sulfur cluster assembly 1 homolog (S. cerevisiae) (ISCA1), mRNA [NM_030940]	GO:0005739|GO:0051536|GO:0016226|GO:0005198|GO:0046872	NM_030940	Hs.449291	81689	1341.36	669.495	10.4024	9.34389
A_24_P192301	2.40996	up	NM_006080	chr7:83588248-83588189	SEMA3A	Homo sapiens sema domain, immunoglobulin domain (Ig), short basic domain, secreted, (semaphorin) 3A (SEMA3A), mRNA [NM_006080]	GO:0030424|GO:0050919|GO:0048843|GO:0006915|GO:0005576|GO:0007275|GO:0048485|GO:0030154|GO:0030425|GO:0007399|GO:0045499|GO:0007413|GO:0048841|GO:0002027|GO:0016020|GO:0007411|GO:0060666|GO:0071526|GO:0048880|GO:0004872|GO:0010633	NM_006080	Hs.252451	10371	252.736	114.048	8.0098	6.74079
A_24_P254084	3.56588	up	NM_021915	chr19:12024601-12024660	ZNF69	Homo sapiens zinc finger protein 69 (ZNF69), mRNA [NM_021915]	GO:0005622|GO:0006355|GO:0003700|GO:0008270|GO:0005634|GO:0003677|GO:0046872	NM_021915	Hs.661955	7620	53.9898	17.3451	5.82902	3.99476
A_24_P313109	2.13895	up	NM_016617	chr13:38936027-38936086	UFM1	Homo sapiens ubiquitin-fold modifier 1 (UFM1), mRNA [NM_016617]	GO:0005737|GO:0071569|GO:0005634	NM_016617	Hs.727566	51569	901.444	445.884	9.82729	8.73039
A_33_P3351686	3.97343	up	NM_001114938	chr1:46086455-46086396	CCDC17	Homo sapiens coiled-coil domain containing 17 (CCDC17), transcript variant 1, mRNA [NM_001114938]		NM_001114938	Hs.18912	149483	31.7477	9.3714	5.08514	3.09476
A_33_P3286357	6.64478	up		chr3:161046771-161046712							186.443	31.4713	7.58498	4.85275
A_33_P3242965	2.22045	up	NM_001039211	chr1:1396237-1396296	ATAD3C	Homo sapiens ATPase family, AAA domain containing 3C (ATAD3C), mRNA [NM_001039211]	GO:0017111|GO:0000166|GO:0005524	NM_001039211	Hs.724767	219293	72.6498	36.9776	6.24888	5.09802
A_33_P3377130	2.0601	up	NM_005923	chr6:136901526-136901467	MAP3K5	Homo sapiens mitogen-activated protein kinase kinase kinase 5 (MAP3K5), mRNA [NM_005923]	GO:0005515|GO:0008624|GO:0070301|GO:0043065|GO:0000287|GO:0006919|GO:0019903|GO:0008631|GO:0007254|GO:0007257|GO:0008656|GO:0005524|GO:0042803|GO:0010421|GO:0043280|GO:0000186|GO:0005737|GO:0004672|GO:0000166|GO:0000165|GO:0004674|GO:0044419|GO:0004709	NM_005923	Hs.186486	4217	391.689	202.929	8.62769	7.58498
A_33_P3390758	2.26299	up	NM_153201	chr11:122929537-122929478	HSPA8	Homo sapiens heat shock 70kDa protein 8 (HSPA8), transcript variant 2, mRNA [NM_153201]	GO:0005515|GO:0006986|GO:0042470|GO:0042623|GO:0016070|GO:0009986|GO:0005886|GO:0016071|GO:0006892|GO:0006950|GO:0007268|GO:0005524|GO:0007269|GO:0005829|GO:0005622|GO:0005737|GO:0000166|GO:0006457|GO:0044419|GO:0030529|GO:0061202|GO:0045892|GO:0016044	NM_153201	Hs.180414	3312	33157.6	15319.5	15.0289	13.8507
A_33_P3262814	2.5893	up	NM_001001330	chr10:65381688-65381747	REEP3	Homo sapiens receptor accessory protein 3 (REEP3), mRNA [NM_001001330]	GO:0016020|GO:0016021	NM_001001330	Hs.499833	221035	251.18	105.577	8.00392	6.63136
A_24_P173566	2.9754	up	X57818	chr22:23223308-23223367		immunoglobulin lambda variable 3-1 [Source:HGNC Symbol;Acc:5896] [ENST00000390319]			Hs.449585		35.0524	13.9394	5.22981	3.65672
A_33_P3217534	2.08203	up	NM_053043	chr7:155567731-155567790	RBM33	Homo sapiens RNA binding motif protein 33 (RBM33), mRNA [NM_053043]	GO:0000166|GO:0003723	NM_053043	Hs.591815	155435	33.3428	18.5912	5.15309	4.0951
A_23_P99762	2.19695	up	NM_021239	chr14:73587194-73587253	RBM25	Homo sapiens RNA binding motif protein 25 (RBM25), mRNA [NM_021239]	GO:0008380|GO:0006397|GO:0005515|GO:0005737|GO:0016607|GO:0000166|GO:0000381|GO:0005730|GO:0006915|GO:0005634|GO:0003729|GO:0003676	NM_021239	Hs.531106	58517	2266.52	1061.85	11.1362	10.0007
A_33_P3332126	2.00322	up	AK127520	chr2:238999869-238999928	SCLY	selenocysteine lyase [Source:HGNC Symbol;Acc:18161] [ENST00000409736]	GO:0006520|GO:0005737|GO:0030170|GO:0009000|GO:0016829|GO:0016740|GO:0005829		Hs.471785	51540	144.812	80.2973	7.22923	6.22691
A_33_P3327519	2.53818	up	NR_002915	chr5:138614609-138614668	SNORA74A	Homo sapiens small nucleolar RNA, H/ACA box 74A (SNORA74A), small nucleolar RNA [NR_002915]		NR_002915	Hs.684893	26821	38.8098	17.8027	5.37445	4.03066
A_23_P134058	2.28319	up	NM_001242629	chr6:13469858-13469799	GFOD1	Homo sapiens glucose-fructose oxidoreductase domain containing 1 (GFOD1), transcript variant 4, mRNA [NM_001242629]	GO:0000166|GO:0016491|GO:0005576	NM_001242629	Hs.674313	54438	78.3744	38.7166	6.35279	5.16173
A_33_P3359183	2.33327	up	NM_001002254	chrX:69260451-69260392	AWAT2	Homo sapiens acyl-CoA wax alcohol acyltransferase 2 (AWAT2), mRNA [NM_001002254]	GO:0016747|GO:0008610|GO:0016020|GO:0005783|GO:0005789|GO:0016021|GO:0047196|GO:0010025	NM_001002254	Hs.661507	158835	29.3639	14.8793	4.97528	3.75293
A_24_P356130	9.31932	up	NM_002757	chr15:67985864-67995691	MAP2K5	Homo sapiens mitogen-activated protein kinase kinase 5 (MAP2K5), transcript variant 2, mRNA [NM_002757]	GO:0050679|GO:0005515|GO:0048011|GO:0030307|GO:0005819|GO:0005634|GO:0005524|GO:0046872|GO:0005829|GO:0007507|GO:0007165|GO:0004672|GO:0000166|GO:0004674|GO:0070375|GO:0006468|GO:0004713|GO:0004707	NM_002757	Hs.114198	5607	2247.78	252.936	11.1262	7.90596
A_33_P3238856	2.09499	up	NM_001001715	chr13:98896904-98896963	FARP1	Homo sapiens FERM, RhoGEF (ARHGEF) and pleckstrin domain protein 1 (chondrocyte-derived) (FARP1), transcript variant 2, mRNA [NM_001001715]	GO:0008092|GO:0005622|GO:0005085|GO:0005737|GO:0035023|GO:0005488|GO:0010923|GO:0005856|GO:0005089|GO:0019898	NM_001001715	Hs.403917	10160	27.4542	15.4501	4.87324	3.8063
A_24_P212443	2.78869	up	NM_014671	chr7:156971521-156974250	UBE3C	Homo sapiens ubiquitin protein ligase E3C (UBE3C), mRNA [NM_014671]	GO:0005622|GO:0005515|GO:0000209|GO:0004842|GO:0000502|GO:0042787|GO:0016881|GO:0016874|GO:0005634|GO:0006464	NM_014671	Hs.118351	9690	159.302	63.6331	7.36459	5.885
A_33_P3344127	2.03767	up	NM_003512	chr6:26124461-26124520	HIST1H2AC	Homo sapiens histone cluster 1, H2ac (HIST1H2AC), mRNA [NM_003512]	GO:0005694|GO:0006334|GO:0005634|GO:0000786|GO:0003677	NM_003512	Hs.730735	8334	104.608	57.2188	6.76157	5.73465
A_23_P128023	3.45148	up	NM_033179	chr11:5322317-5322258	OR51B4	Homo sapiens olfactory receptor, family 51, subfamily B, member 4 (OR51B4), mRNA [NM_033179]	GO:0050911|GO:0007608|GO:0004984|GO:0005886|GO:0004930|GO:0004872|GO:0016021|GO:0004871|GO:0050896	NM_033179	Hs.679499	79339	906.376	279.699	9.83868	8.05146
A_33_P3217147	2.27222	up	NM_022078	chr1:27223968-27223909	GPATCH3	Homo sapiens G patch domain containing 3 (GPATCH3), mRNA [NM_022078]	GO:0005622|GO:0008150|GO:0003676	NM_022078	Hs.10903	63906	38.9877	20.0069	5.38009	4.19599
A_24_P19268	2.03422	up	NM_182515	chr19:21300714-21300773	ZNF714	Homo sapiens zinc finger protein 714 (ZNF714), mRNA [NM_182515]	GO:0005622|GO:0006355|GO:0008270|GO:0005634|GO:0003677|GO:0046872	NM_182515	Hs.729186	148206	11457.2	5751.99	13.4858	12.4613
A_33_P3353916	3.88944	up	NM_006515	chr3:4354913-4354972	SETMAR	Homo sapiens SET domain and mariner transposase fusion gene (SETMAR), transcript variant 1, mRNA [NM_006515]	GO:0005694|GO:0008168|GO:0005634|GO:0015074|GO:0005575|GO:0003677|GO:0006313|GO:0046872|GO:0004803|GO:0018024|GO:0004519|GO:0006281|GO:0016787|GO:0008270|GO:0016740|GO:0016568	NM_006515	Hs.475300	6419	142.669	41.0457	7.20664	5.24708
A_33_P3330114	2.73085	up	NR_026874	chr1:853511-853452	LOC100130417	Homo sapiens uncharacterized LOC100130417 (LOC100130417), non-coding RNA [NR_026874]		NR_026874	Hs.200644	100130417	38.3947	16.4855	5.35779	3.90843
A_32_P347617	2.06069	up	NM_181773	chr22:39497974-39498033	APOBEC3H	Homo sapiens apolipoprotein B mRNA editing enzyme, catalytic polypeptide-like 3H (APOBEC3H), transcript variant 2, mRNA [NM_181773]	GO:0005737|GO:0009972|GO:0016787|GO:0045869|GO:0004126|GO:0048525|GO:0008270|GO:0005634|GO:0010529|GO:0009615|GO:0046872|GO:0070383	NM_181773	Hs.440515	164668	151.194	81.3545	7.28778	6.24465
A_23_P380371	5.08225	up	NM_152230	chr10:59956241-59956182	IPMK	Homo sapiens inositol polyphosphate multikinase (IPMK), mRNA [NM_152230]	GO:0000824|GO:0008440|GO:0000166|GO:0016301|GO:0005730|GO:0005634|GO:0005524|GO:0016740|GO:0000823|GO:0001841	NM_152230	Hs.30280	253430	53.1502	12.0764	5.81205	3.46659
A_23_P93727	2.03599	up	NM_152744	chr7:4277381-4281448	SDK1	Homo sapiens sidekick homolog 1, cell adhesion molecule (chicken) (SDK1), transcript variant 1, mRNA [NM_152744]	GO:0016020|GO:0016021|GO:0007155	NM_152744	Hs.653013	221935	31.0009	17.7371	5.04956	4.02383
A_33_P3325131	2.17593	up	NM_001746	chr5:179137006-179137065	CANX	Homo sapiens calnexin (CANX), transcript variant 1, mRNA [NM_001746]	GO:0005515|GO:0002474|GO:0042470|GO:0009306|GO:0005783|GO:0005509|GO:0005529|GO:0016020|GO:0006457|GO:0005789|GO:0071556|GO:0005788|GO:0051082|GO:0016021|GO:0044267|GO:0043687|GO:0018279	NM_001746	Hs.567968	821	2038.84	970.273	10.9952	9.87355
A_23_P335039	2.09377	up	NM_133474	chr4:433966-433907	ZNF721	Homo sapiens zinc finger protein 721 (ZNF721), mRNA [NM_133474]	GO:0005622|GO:0006355|GO:0008270|GO:0005634|GO:0003677|GO:0046872	NM_133474	Hs.428360	170960	3298.5	1629.52	11.6938	10.6277
A_33_P3342528	2.10403	up	NM_002563	chr3:152554655-152554714	P2RY1	Homo sapiens purinergic receptor P2Y, G-protein coupled, 1 (P2RY1), mRNA [NM_002563]	GO:0010469|GO:0005886|GO:0060406|GO:0007200|GO:0007204|GO:0007193|GO:0030425|GO:0005739|GO:0043270|GO:0016323|GO:0042312|GO:0016324|GO:0046887|GO:0004872|GO:0004871|GO:0046982|GO:0004930|GO:0007568|GO:0030168|GO:0031686|GO:0070848|GO:0010700|GO:0005524|GO:0044297|GO:0019233|GO:0009612|GO:0051100|GO:0043531|GO:0045028|GO:0007420|GO:0005887|GO:0007596|GO:0032962|GO:0042755|GO:0007166	NM_002563	Hs.654526	5028	25.8292	14.4579	4.78537	3.71222
A_23_P410625	2.71603	up	NM_153695	chr9:99157186-99157127	ZNF367	Homo sapiens zinc finger protein 367 (ZNF367), mRNA [NM_153695]	GO:0005622|GO:0005737|GO:0003700|GO:0006357|GO:0005730|GO:0008270|GO:0005634|GO:0003677|GO:0046872	NM_153695	Hs.494557	195828	107.473	44.0476	6.79151	5.35001
A_23_P313728	2.03554	up	NM_015475	chr2:33809181-33809122	FAM98A	Homo sapiens family with sequence similarity 98, member A (FAM98A), mRNA [NM_015475]		NM_015475	Hs.468140	25940	8654.39	4344.35	13.0766	12.0512
A_24_P398147	2.20103	up	NM_006393	chr10:21070597-21070538	NEBL	Homo sapiens nebulette (NEBL), transcript variant 1, mRNA [NM_006393]	GO:0005515|GO:0030832|GO:0008270|GO:0003779|GO:0008307|GO:0046872	NM_006393	Hs.5025	10529	1762.96	835.533	10.7952	9.65703
A_24_P39639	2.80137	up	NM_058219	chr16:70284830-70284771	EXOSC6	Homo sapiens exosome component 6 (EXOSC6), mRNA [NM_058219]	GO:0006396|GO:0016070|GO:0016071|GO:0045190|GO:0003723|GO:0006364|GO:0005730|GO:0004532|GO:0043928|GO:0005634|GO:0000178|GO:0005829|GO:0045006|GO:0005737|GO:0000288	NM_058219	Hs.660633	118460	191.156	75.1102	7.61619	6.13006
A_33_P3257252	2.19293	up	NM_138347	chr19:58199501-58199560	ZNF551	Homo sapiens zinc finger protein 551 (ZNF551), mRNA [NM_138347]	GO:0005622|GO:0006355|GO:0008270|GO:0005634|GO:0003677|GO:0046872	NM_138347	Hs.109540	90233	106.611	54.0956	6.78159	5.64873
A_33_P3283611	2.42621	up	NM_001549	chr10:91099762-91099821	IFIT3	Homo sapiens interferon-induced protein with tetratricopeptide repeats 3 (IFIT3), transcript variant 1, mRNA [NM_001549]	GO:0005515|GO:0008150|GO:0003674|GO:0060337|GO:0035457|GO:0019221|GO:0005575|GO:0005829	NM_001549	Hs.47338	3437	69.167	32.4994	6.18302	4.90432
A_33_P3397051	2.13202	up	NM_175876	chr1:231471373-231471314	EXOC8	Homo sapiens exocyst complex component 8 (EXOC8), mRNA [NM_175876]	GO:0005515|GO:0005737|GO:0000145|GO:0005886|GO:0005634|GO:0042995|GO:0015031|GO:0006887|GO:0030426	NM_175876	Hs.356198	149371	104.544	54.7518	6.76091	5.66869
A_24_P717262	2.11064	up		chr19:023779543-023779602							29.4068	16.4131	4.97879	3.90111
A_24_P833129	6.11612	up	NM_001101426	chr7:16317831-16317772	ISPD	Homo sapiens isoprenoid synthase domain containing (ISPD), transcript variant 1, mRNA [NM_001101426]	GO:0016779|GO:0008299|GO:0016740	NM_001101426	Hs.636502	729920	86.7078	16.1979	6.49212	3.8795
A_33_P3339961	2.75379	up	NM_178547	chr1:33087364-33087305	ZBTB8OS	Homo sapiens zinc finger and BTB domain containing 8 opposite strand (ZBTB8OS), mRNA [NM_178547]		NM_178547	Hs.655921	339487	95.5982	38.8535	6.62938	5.16796
A_33_P3351765	2.33761	up	NM_014997	chr7:129773533-129773592	KLHDC10	Homo sapiens kelch domain containing 10 (KLHDC10), mRNA [NM_014997]		NM_014997	Hs.520710	23008	388.8	178.316	8.61809	7.39305
A_23_P74914	2.19868	up	NM_014777	chr1:229795276-229795335	URB2	Homo sapiens URB2 ribosome biogenesis 2 homolog (S. cerevisiae) (URB2), mRNA [NM_014777]	GO:0005730|GO:0005634	NM_014777	Hs.533628	9816	2451.22	1147.18	11.2554	10.1187
A_33_P3350710	2.37498	up	NM_015189	chr2:72406564-72406505	EXOC6B	Homo sapiens exocyst complex component 6B (EXOC6B), mRNA [NM_015189]	GO:0000145|GO:0015031|GO:0006904	NM_015189	Hs.303454	23233	56.7934	27.512	5.90502	4.65711
A_32_P199301	2.05507	up	NM_007111	chr13:114290388-114290852	TFDP1	Homo sapiens transcription factor Dp-1 (TFDP1), transcript variant 1, mRNA [NM_007111]	GO:0005667|GO:0003700|GO:0006357|GO:0008283|GO:0003713|GO:0019904|GO:0005634|GO:0003677|GO:0000082|GO:0005654|GO:0000080|GO:0000278|GO:0008134	NM_007111	Hs.79353	7027	3970.5	1999.36	11.96	10.9208
A_33_P3290338	2.0741	up	NM_001618	chr1:226590004-226589945	PARP1	Homo sapiens poly (ADP-ribose) polymerase 1 (PARP1), mRNA [NM_001618]	GO:0005515|GO:0016540|GO:0006366|GO:0005634|GO:0005635|GO:0046872|GO:0003950|GO:0005622|GO:0006471|GO:0051287|GO:0000723|GO:0042769|GO:0005667|GO:0006355|GO:0032869|GO:0016757|GO:0005730|GO:0003677|GO:0006281|GO:0047485|GO:0006284|GO:0005654|GO:0008270|GO:0008134|GO:0040009	NM_001618	Hs.177766	142	247.106	130.786	7.98095	6.92847
A_23_P65357	2.07823	up	NM_018373	chr14:70839282-70839223	SYNJ2BP	Homo sapiens synaptojanin 2 binding protein (SYNJ2BP), mRNA [NM_018373]	GO:0005739|GO:0048312|GO:0016020|GO:0005741|GO:0031307|GO:0016021|GO:0008022	NM_018373	Hs.443661	55333	765.978	390.916	9.59333	8.53797
A_33_P3300179	2.07341	up		chr19:034856218-034856159							22.3365	12.702	4.58255	3.53055
A_24_P314179	2.17152	up	NM_005239	chr21:40196273-40196332	ETS2	Homo sapiens v-ets erythroblastosis virus E26 oncogene homolog 2 (avian) (ETS2), mRNA [NM_005239]	GO:0043565|GO:0005515|GO:0006355|GO:0001501|GO:0003700|GO:0045944|GO:0005634|GO:0035259|GO:0045893|GO:0003677	NM_005239	Hs.644231	2114	781.806	381.706	9.62408	8.50537
A_23_P203406	2.19569	up	NM_198335	chr11:62392561-62392502	GANAB	Homo sapiens glucosidase, alpha; neutral AB (GANAB), transcript variant 3, mRNA [NM_198335]	GO:0033919|GO:0042470|GO:0005794|GO:0006457|GO:0005975|GO:0005783|GO:0030246|GO:0005788|GO:0044267|GO:0004553|GO:0043687|GO:0018279	NM_198335	Hs.595071	23193	14326.7	6648.71	13.7965	12.6618
A_23_P166508	2.13111	up	XR_109724	chr22:42760626-42760567		PREDICTED: Homo sapiens hypothetical LOC100134361, transcript variant 2 (LOC100134361), miscRNA [XR_109724]		XR_109724	Hs.335413		3586.67	1743.8	11.808	10.7164
A_23_P171385	2.40259	up	NM_032335	chrX:133527626-133527959	PHF6	Homo sapiens PHD finger protein 6 (PHF6), transcript variant 3, mRNA [NM_032335]	GO:0006355|GO:0005730|GO:0008270|GO:0005634|GO:0046872	NM_032335	Hs.356501	84295	60.049	28.7519	5.9845	4.71991
A_24_P374943	2.06001	up	NM_001338	chr21:18924177-18924236	CXADR	Homo sapiens coxsackie virus and adenovirus receptor (CXADR), transcript variant 1, mRNA [NM_001338]	GO:0005515|GO:0060044|GO:0043005|GO:0031594|GO:0030054|GO:0005886|GO:0008013|GO:0005634|GO:0030175|GO:0050900|GO:0005615|GO:0042802|GO:0030426|GO:0007507|GO:0016323|GO:0051607|GO:0005737|GO:0005912|GO:0010669|GO:0014704|GO:0005911|GO:0044419|GO:0004872|GO:0007155|GO:0061338|GO:0050839|GO:0071253|GO:0070633|GO:0007157|GO:0008354|GO:0031532|GO:0001669|GO:0030593|GO:0005102|GO:0005576|GO:0030165|GO:…	NM_001338	Hs.634837	1525	399.983	207.69	8.66282	7.62017
A_33_P3248774	3.3353	up		chr1:245027582-245027641							31.785	11.1846	5.08661	3.34879
A_24_P177568	2.17	up	NM_133473	chr19:21367846-21367905	ZNF431	Homo sapiens zinc finger protein 431 (ZNF431), mRNA [NM_133473]	GO:0005622|GO:0006355|GO:0008270|GO:0005634|GO:0003677|GO:0046872	NM_133473	Hs.687547	170959	105.829	54.3292	6.77429	5.65659
A_33_P3396120	2.53102	up	NM_032530	chr17:5085678-5085619	ZNF594	Homo sapiens zinc finger protein 594 (ZNF594), mRNA [NM_032530]	GO:0005622|GO:0006355|GO:0008270|GO:0005634|GO:0003677|GO:0046872	NM_032530	Hs.658402	84622	79.6647	35.4754	6.37494	5.03522
A_33_P3255229	2.896	up	BC066361	chr4:140453903-140453844	SETD7	Homo sapiens cDNA clone IMAGE:5312439. [BC066361]	GO:0005515|GO:0006355|GO:0005694|GO:0008168|GO:0034968|GO:0005634|GO:0018027|GO:0016279|GO:0018026|GO:0018024|GO:0002039|GO:0016740|GO:0016568		Hs.480792	80854	230.532	87.1533	7.88539	6.35133
A_33_P3269806	2.05278	up	NM_178523	chr19:52617720-52617661	ZNF616	Homo sapiens zinc finger protein 616 (ZNF616), mRNA [NM_178523]	GO:0005622|GO:0006355|GO:0008270|GO:0005634|GO:0003677|GO:0046872	NM_178523	Hs.656670	90317	453.921	235.474	8.84053	7.80295
A_33_P3318763	2.9643	up	BM457408	chr7:92546261-92546320					Hs.453788		63.9281	24.7052	6.07005	4.50236
A_24_P304071	5.49943	up	NM_001547	chr10:91066613-91066672	IFIT2	Homo sapiens interferon-induced protein with tetratricopeptide repeats 2 (IFIT2), mRNA [NM_001547]	GO:0032091|GO:0005515|GO:0060337|GO:0035457|GO:0019221|GO:0005575|GO:0009615|GO:0005829	NM_001547	Hs.437609	3433	63.8113	13.4573	6.06608	3.6068
A_33_P3404989	2.10433	up	NM_003536	chr6:27778255-27778314	HIST1H3H	Homo sapiens histone cluster 1, H3h (HIST1H3H), mRNA [NM_003536]		NM_003536	Hs.591778	8357	93.8028	49.8381	6.60107	5.5277
A_24_P392480	2.5143	up	NM_001012643	chr19:46393942-46393883	MYPOP	Homo sapiens Myb-related transcription factor, partner of profilin (MYPOP), mRNA [NM_001012643]	GO:0003700|GO:0005634|GO:0000122|GO:0003677|GO:0042803	NM_001012643	Hs.515478	339344	119.913	53.2085	6.95444	5.62428
A_33_P3380597	2.22689	up	NM_173566	chr22:32081374-32081315	PRR14L	Homo sapiens proline rich 14-like (PRR14L), mRNA [NM_173566]		NM_173566	Hs.438906	253143	33.7781	17.6597	5.17096	4.01593
A_33_P3418516	2.5921	up	NM_001949	chr6:20490602-20490661	E2F3	Homo sapiens E2F transcription factor 3 (E2F3), transcript variant 1, mRNA [NM_001949]	GO:0005515|GO:0005667|GO:0008284|GO:0006355|GO:0003700|GO:0006367|GO:0001047|GO:0005634|GO:0003677|GO:0000085|GO:0005654|GO:0045893|GO:0000080|GO:0000278|GO:0004693	NM_001949	Hs.269408	1871	99.5468	43.0415	6.68862	5.31449
A_33_P3270197	2.36064	up	NM_152383	chr2:233127959-233128018	DIS3L2	Homo sapiens DIS3 mitotic control homolog (S. cerevisiae)-like 2 (DIS3L2), mRNA [NM_152383]	GO:0004527|GO:0016787|GO:0003723|GO:0004540	NM_152383	Hs.471637	129563	35.0815	17.327	5.23096	3.99179
A_24_P602871	2.00168	up	NM_001030060	chr6:147890833-147890892	SAMD5	Homo sapiens sterile alpha motif domain containing 5 (SAMD5), mRNA [NM_001030060]		NM_001030060	Hs.567973	389432	1631.36	856.532	10.6908	9.68955
A_33_P3251430	2.53412	up	NM_003489	chr21:16337033-16336974	NRIP1	Homo sapiens nuclear receptor interacting protein 1 (NRIP1), mRNA [NM_003489]	GO:0005515|GO:0042826|GO:0019915|GO:0003714|GO:0003713|GO:0030331|GO:0005102|GO:0035257|GO:0005634|GO:0050681|GO:0035259|GO:0000122|GO:0001543|GO:0046965|GO:0000118|GO:0045944|GO:0045893|GO:0030521|GO:0030728	NM_003489	Hs.155017	8204	253.445	108.883	8.01548	6.67399
A_33_P3398411	3.16661	up	NM_178169	chr12:65089065-65089124	RASSF3	Homo sapiens Ras association (RalGDS/AF-6) domain family member 3 (RASSF3), transcript variant 1, mRNA [NM_178169]	GO:0005515|GO:0007165|GO:0005737|GO:0005886|GO:0005874|GO:0005856|GO:0042802	NM_178169	Hs.655521	283349	103.626	36.6791	6.74897	5.08603
A_33_P3219750	2.003	up	NM_024331	chr20:43118418-43118477	TTPAL	Homo sapiens tocopherol (alpha) transfer protein-like (TTPAL), transcript variant 1, mRNA [NM_024331]	GO:0005622|GO:0005215	NM_024331	Hs.283869	79183	81.743	45.9529	6.41407	5.41191
A_24_P148750	2.14869	up	NM_004844	chr3:15298613-15298554	SH3BP5	Homo sapiens SH3-domain binding protein 5 (BTK-associated) (SH3BP5), transcript variant 1, mRNA [NM_004844]	GO:0035556|GO:0005739|GO:0005622|GO:0005515|GO:0007165|GO:0017124|GO:0005737|GO:0004860|GO:0006469	NM_004844	Hs.726063	9467	137.088	70.0128	7.13921	6.03576
A_33_P3354514	2.0157	up	BC047507	chr12:40343374-40343315	SLC2A13	Homo sapiens solute carrier family 2 (facilitated glucose transporter), member 13, mRNA (cDNA clone MGC:48624 IMAGE:5272386), complete cds. [BC047507]	GO:0005886|GO:0022891|GO:0016021|GO:0055085		Hs.558595	114134	74.3176	41.7485	6.27812	5.26683
A_23_P90804	2.2191	up	NM_145686	chr2:102510718-102510777	MAP4K4	Homo sapiens mitogen-activated protein kinase kinase kinase kinase 4 (MAP4K4), transcript variant 2, mRNA [NM_145686]	GO:0046328|GO:0005515|GO:0005737|GO:0005083|GO:0000166|GO:0004674|GO:0006950|GO:0006468|GO:0005524|GO:0007243	NM_145686	Hs.730600	9448	4430.08	2064.31	12.1187	10.9687
A_23_P52176	2.73187	up	NM_003431	chr1:247319518-247319459	ZNF124	Homo sapiens zinc finger protein 124 (ZNF124), transcript variant 1, mRNA [NM_003431]	GO:0005622|GO:0006355|GO:0008270|GO:0005634|GO:0003676|GO:0003677|GO:0046872	NM_003431	Hs.655205	7678	464.165	180.904	8.8669	7.41701
A_24_P20383	2.07672	up	NM_005718	chr3:9845571-9845630	ARPC4	Homo sapiens actin related protein 2/3 complex, subunit 4, 20kDa (ARPC4), transcript variant 1, mRNA [NM_005718]	GO:0005515|GO:0005737|GO:0051015|GO:0005885|GO:0030041|GO:0042995|GO:0030674|GO:0005856|GO:0045010	NM_005718	Hs.323342	10093	1093.53	553.613	10.1104	9.05611
A_23_P167983	2.18223	up	BC050602	chr6:26138822-26138881	HIST1H2AC	histone cluster 1, H2ac [Source:HGNC Symbol;Acc:4733] [ENST00000314088]	GO:0005694|GO:0006334|GO:0005634|GO:0000786|GO:0003677		Hs.622290	8334	707.555	343.69	9.47868	8.35288
A_33_P3299421	2.03899	up	NM_020880	chr19:58119575-58119634	ZNF530	Homo sapiens zinc finger protein 530 (ZNF530), mRNA [NM_020880]	GO:0005622|GO:0006355|GO:0008270|GO:0005634|GO:0003677|GO:0046872	NM_020880	Hs.97111	348327	34.2108	19.5889	5.19326	4.16541
A_33_P3334419	2.01503	up	NM_031464	chr14:75388835-75388776	RPS6KL1	Homo sapiens ribosomal protein S6 kinase-like 1 (RPS6KL1), mRNA [NM_031464]	GO:0000166|GO:0004674|GO:0005840|GO:0005524	NM_031464	Hs.414481	83694	81.8195	45.7274	6.41536	5.40455
A_23_P126836	2.13346	up	NM_003326	chr1:173153238-173153179	TNFSF4	Homo sapiens tumor necrosis factor (ligand) superfamily, member 4 (TNFSF4), mRNA [NM_003326]	GO:0032755|GO:0032753|GO:0032813|GO:0001816|GO:0002215|GO:0005615|GO:0042221|GO:0046641|GO:0035708|GO:0032689|GO:0002891|GO:0035709|GO:2000525|GO:0032729|GO:0005164|GO:0002526|GO:0009986|GO:0002726|GO:0005125|GO:0005887|GO:0035712|GO:0050871|GO:0002830|GO:0045590|GO:0045892|GO:0008284|GO:0032733|GO:0032735|GO:0032736|GO:0071380|GO:0050710|GO:0043433|GO:0042104|GO:0006955|GO:0042098|GO:0043382|GO:…	NM_003326	Hs.181097	7292	233.563	119.945	7.90402	6.81082
A_24_P7143	3.16449	up	NM_012223	chr2:192160894-192194661	MYO1B	Homo sapiens myosin IB (MYO1B), transcript variant 2, mRNA [NM_012223]	GO:0030048|GO:0005516|GO:0005886|GO:0005547|GO:0005546|GO:0003779|GO:0016459|GO:0030175|GO:0005524|GO:0071944|GO:0005903|GO:0000146|GO:0005737|GO:0000166|GO:0051017	NM_012223	Hs.439620	4430	158.984	55.8291	7.3616	5.69963
A_33_P3314212	2.53569	up	NM_003631	chr10:51363266-51363207	PARG	Homo sapiens poly (ADP-ribose) glycohydrolase (PARG), mRNA [NM_003631]	GO:0005792|GO:0005975|GO:0004649|GO:0005730|GO:0005625|GO:0005634|GO:0045739|GO:0006974|GO:0043231|GO:0005829|GO:0005737|GO:0016787|GO:0003682|GO:0000785|GO:0016045	NM_003631	Hs.499594	8505	50.9784	23.0878	5.74559	4.40321
A_33_P3299560	2.83124	up	AK094480	chr3:156545390-156545449	LEKR1	Homo sapiens cDNA FLJ37161 fis, clone BRACE2026725. [AK094480]			Hs.478048	389170	41.0551	16.8676	5.44929	3.94785
A_33_P3369786	2.08145	up	NM_198920	chr6:83775421-83775362	UBE2CBP	Homo sapiens ubiquitin-conjugating enzyme E2C binding protein (UBE2CBP), mRNA [NM_198920]	GO:0005737|GO:0016874	NM_198920	Hs.148609	90025	31.4251	17.5813	5.06929	4.0117
A_33_P3853081	2.08043	up	M21191	chr10:127354871-127354812	ALDOAP2	Human aldolase pseudogene mRNA, complete cds. [M21191]			Hs.652473	228	47.3419	26.3369	5.65036	4.59349
A_33_P3262670	2.78697	up	NM_001173517	chrX:135295440-135295381	MAP7D3	Homo sapiens MAP7 domain containing 3 (MAP7D3), transcript variant 3, mRNA [NM_001173517]	GO:0005813|GO:0005737|GO:0005819|GO:0005730|GO:0005634|GO:0005856	NM_001173517	Hs.446275	79649	45.1647	18.6811	5.58067	4.10197
A_23_P57709	36.4885	up	NM_013363	chr3:142536972-142536913	PCOLCE2	Homo sapiens procollagen C-endopeptidase enhancer 2 (PCOLCE2), mRNA [NM_013363]	GO:0016504|GO:0010952|GO:0005518|GO:0005576|GO:0008201	NM_013363	Hs.8944	26577	22805.4	653.358	14.4931	9.30368
A_23_P59855	2.15599	up	NM_006524	chr7:64293564-64293623	ZNF138	Homo sapiens zinc finger protein 138 (ZNF138), transcript variant 1, mRNA [NM_006524]	GO:0005622|GO:0006355|GO:0003700|GO:0008270|GO:0005634|GO:0003677|GO:0046872	NM_006524	Hs.184080	7697	825.338	406.124	9.70469	8.59634
A_23_P151662	2.58286	up	NM_197957	chr14:65560518-65560459	MAX	Homo sapiens MYC associated factor X (MAX), transcript variant 6, mRNA [NM_197957]	GO:0005515|GO:0003700|GO:0006366|GO:0060041|GO:0005634|GO:0051402|GO:0032403|GO:0048678|GO:0030425|GO:0042803|GO:0005737|GO:0071339|GO:0071375|GO:0009267|GO:0003712|GO:0032868|GO:0006355|GO:0046982|GO:0003713|GO:0005730|GO:0010243|GO:0043565|GO:0006461|GO:0016605|GO:0010629	NM_197957	Hs.285354	4149	248.511	104.741	7.98948	6.62052
A_33_P3273266	2.09979	up	NR_024380	chr10:42833150-42833106	LOC441666	Homo sapiens zinc finger protein 91 pseudogene (LOC441666), non-coding RNA [NR_024380]		NR_024380	Hs.255729	441666	2847.99	1411.16	11.4807	10.4104
A_23_P422732	2.01762	up	NM_145172	chr1:85598661-85598720	WDR63	Homo sapiens WD repeat domain 63 (WDR63), mRNA [NM_145172]		NM_145172	Hs.97933	126820	192.907	104.418	7.6304	6.61774
A_33_P3348509	2.20702	up		chrX:118514270-118514329							48.0623	25.0987	5.66675	4.52465
A_33_P3380211	3.0698	up	NM_005751	chr7:91709254-91709313	AKAP9	Homo sapiens A kinase (PRKA) anchor protein (yotiao) 9 (AKAP9), transcript variant 2, mRNA [NM_005751]	GO:0005515|GO:0005813|GO:0005794|GO:0005102|GO:0007268|GO:0005829|GO:0007165|GO:0005737|GO:0016301|GO:0000086|GO:0006810|GO:0000278|GO:0005856	NM_005751	Hs.651221	10142	69.1775	25.839	6.18338	4.56524
A_33_P3245278	2.47907	up	NM_002841	chr3:62280514-62280573	PTPRG	Homo sapiens protein tyrosine phosphatase, receptor type, G (PTPRG), mRNA [NM_002841]	GO:0016787|GO:0016020|GO:0005887|GO:0005001|GO:0007169|GO:0035335|GO:0004725|GO:0042802	NM_002841	Hs.595541	5793	135.484	60.3981	7.12417	5.81437
A_23_P213959	2.12708	up	NM_133263	chr5:149221927-149225368	PPARGC1B	Homo sapiens peroxisome proliferator-activated receptor gamma, coactivator 1 beta (PPARGC1B), transcript variant 1, mRNA [NM_133263]	GO:0001104|GO:0003723|GO:0030331|GO:0045672|GO:0051384|GO:0050682|GO:0005634|GO:0006390|GO:2000273|GO:0051591|GO:0060346|GO:0030374|GO:0000166|GO:0001503|GO:0045780|GO:0045944|GO:0016592|GO:0010694|GO:0030546|GO:0034614|GO:0007015|GO:0045892|GO:0042327|GO:0030520	NM_133263	Hs.483816	133522	33.2311	18.15	5.14759	4.05871
A_33_P3360426	2.18318	up	NM_017491	chr4:10099497-10099438	WDR1	Homo sapiens WD repeat domain 1 (WDR1), transcript variant 1, mRNA [NM_017491]	GO:0005737|GO:0007596|GO:0007605|GO:0002576|GO:0030168|GO:0005576|GO:0003779|GO:0005856|GO:0005829	NM_017491	Hs.128548	9948	953.569	461.271	9.91559	8.78917
A_33_P3262794	2.00135	up	NM_017661	chr15:56969832-56969773	ZNF280D	Homo sapiens zinc finger protein 280D (ZNF280D), transcript variant 1, mRNA [NM_017661]	GO:0005622|GO:0006355|GO:0008270|GO:0005634|GO:0003677|GO:0046872	NM_017661	Hs.511477	54816	118.989	66.1879	6.93996	5.93899
A_23_P392076	2.3029	up	NM_014574	chr14:31364628-31364569	STRN3	Homo sapiens striatin, calmodulin binding protein 3 (STRN3), transcript variant 2, mRNA [NM_014574]	GO:0005515|GO:0005516|GO:0003700|GO:0005794|GO:0005886|GO:0000159|GO:0005634|GO:0000122|GO:0032403|GO:0030425|GO:0043234|GO:0005737|GO:0045944|GO:0043025|GO:0005654|GO:0033147|GO:0051721|GO:0045892|GO:0032355|GO:0070016	NM_014574	Hs.401843	29966	639.255	293.883	9.3314	8.12795
A_33_P3211633	4.77798	up	NM_006784	chr1:118475952-118476011	WDR3	Homo sapiens WD repeat domain 3 (WDR3), mRNA [NM_006784]	GO:0031965|GO:0005730|GO:0005634	NM_006784	Hs.310809	10885	213.152	49.62	7.77757	5.52117
A_23_P352619	3.20022	up	NM_052864	chr4:113197951-113197892	TIFA	Homo sapiens TRAF-interacting protein with forkhead-associated domain (TIFA), mRNA [NM_052864]	GO:0005515|GO:0007249	NM_052864	Hs.310640	92610	94.7556	33.2319	6.6166	4.93842
A_23_P311885	2.36678	up	NM_032438	chr6:130462056-130462115	L3MBTL3	Homo sapiens l(3)mbt-like 3 (Drosophila) (L3MBTL3), transcript variant 1, mRNA [NM_032438]	GO:0003674|GO:0006355|GO:0005634|GO:0016568	NM_032438	Hs.658051	84456	1373.47	607.895	10.4331	9.19021
A_23_P28042	2.3647	up	NM_001159293	chr19:20720785-20720770	ZNF737	Homo sapiens zinc finger protein 737 (ZNF737), mRNA [NM_001159293]	GO:0005622|GO:0006355|GO:0008270|GO:0005634|GO:0003677|GO:0046872	NM_001159293	Hs.515696	100129842	553.14	248.477	9.1205	7.87884
A_23_P218131	2.47651	up	NM_032714	chr14:105171047-105171106	INF2	Homo sapiens inverted formin, FH2 and WH2 domain containing (INF2), transcript variant 3, mRNA [NM_032714]	GO:0048471|GO:0005737|GO:0030036|GO:0005783|GO:0005488|GO:0017048|GO:0005634|GO:0003779|GO:0016043	NM_032714	Hs.24956	64423	805.171	344.985	9.66672	8.35842
A_23_P66854	3.01661	up	NM_019010	chr17:39032591-39032532	KRT20	Homo sapiens keratin 20 (KRT20), mRNA [NM_019010]	GO:0005882|GO:0005515|GO:0005737|GO:0045109|GO:0005794|GO:0005200|GO:0050708|GO:0006915|GO:0033554	NM_019010	Hs.84905	54474	281.481	100.89	8.16324	6.57031
A_24_P130936	2.05753	up	NM_004660	chrY:15027862-15027921	DDX3Y	Homo sapiens DEAD (Asp-Glu-Ala-Asp) box polypeptide 3, Y-linked (DDX3Y), transcript variant 2, mRNA [NM_004660]	GO:0008026|GO:0005737|GO:0016787|GO:0000166|GO:0003723|GO:0004386|GO:0005634|GO:0005524|GO:0003677	NM_004660	Hs.99120	8653	779.636	402.55	9.62052	8.57961
A_32_P162250	2.73009	up	NM_033515	chr6:129898731-129898672	ARHGAP18	Homo sapiens Rho GTPase activating protein 18 (ARHGAP18), mRNA [NM_033515]	GO:0005622|GO:0051056|GO:0007165|GO:0007264|GO:0005829|GO:0005096	NM_033515	Hs.486458	93663	11112.6	4173.84	13.4468	11.9979
A_33_P3280875	2.32872	up	NM_006469	chr1:185277992-185277933	IVNS1ABP	Homo sapiens influenza virus NS1A binding protein (IVNS1ABP), mRNA [NM_006469]	GO:0008380|GO:0005667|GO:0005737|GO:0044419|GO:0005681|GO:0005654|GO:0005634|GO:0009615|GO:0005856|GO:0006383	NM_006469	Hs.497183	10625	399.014	183.646	8.65895	7.43941
A_33_P3259403	2.30642	up	NM_175854	chr13:28866617-28866676	PAN3	Homo sapiens PAN3 poly(A) specific ribonuclease subunit homolog (S. cerevisiae) (PAN3), mRNA [NM_175854]	GO:0005813|GO:0016070|GO:0016071|GO:0003676|GO:0005524|GO:0046872|GO:0005829|GO:0005737|GO:0004672|GO:0000184|GO:0008270|GO:0000289|GO:0000288|GO:0016772	NM_175854	Hs.645015	255967	59.6282	29.817	5.97552	4.76987
A_33_P3377304	2.4302	up	NM_001198531	chr10:114724321-114724380	TCF7L2	Homo sapiens transcription factor 7-like 2 (T-cell specific, HMG-box) (TCF7L2), transcript variant 13, mRNA [NM_001198531]	GO:0005515|GO:0051897|GO:0003700|GO:0044212|GO:0008013|GO:0008283|GO:0048699|GO:0035257|GO:0005634|GO:0043433|GO:0044334|GO:0032092|GO:0046827|GO:0010909|GO:0032993|GO:0045944|GO:0045444|GO:0007050|GO:0032024|GO:0090090|GO:0060070|GO:0048625|GO:0022008|GO:0005667|GO:0001568|GO:0045295|GO:0006357|GO:0019901|GO:0032350|GO:0006916|GO:0042593|GO:0000122|GO:0048660|GO:0003677|GO:0043570|GO:0009749|GO:…	NM_001198531	Hs.593995	6934	258.295	115.675	8.04018	6.7591
A_32_P68148	2.01136	up	NR_027130	chr19:21567123-21567182	ZNF738	Homo sapiens zinc finger protein 738 (ZNF738), non-coding RNA [NR_027130]	GO:0005622|GO:0000209|GO:0006355|GO:0004842|GO:0042981|GO:0005634|GO:0003677	NR_027130		148203	6339.44	3223.94	12.6218	11.6136
A_33_P3234457	2.26546	up	BC013284	chr12:133088473-133088532	FBRSL1	fibrosin-like 1 [Source:HGNC Symbol;Acc:29308] [ENST00000542061]			Hs.656668	57666	517.566	242.227	9.02184	7.84204

## Sheet: down-regulated
# Fold Change cut-off: 2.0 # Condition pairs: 116_si-3_vs_116_si-NC # Column A: ProbeName it represents probe name. # Column B: Fold change, Absolute Fold change between two samples. # Column C: Regulation, it depicts which sample has greater or lower intensity values wrt other sample. # Column D ~ K: Annotations to each probe, including GenbankAccession, GenomicCoordinates, GeneSymbol, Descripti…
116_si-3_vs_116_si-NC 2.0 fold down regulated genes
	Fold change and Regulation		Annotations								Raw Intensity		Normalized Intensity
ProbeName	Fold Change	Regulation	GenbankAccession	GenomicCoordinates	GeneSymbol	Description	Go	RefSeqAccession	UniGeneID	EntrezGeneID	[116_si-3](raw)	[116_si-NC](raw)	[116_si-3](normalized)	[116_si-NC](normalized)
A_24_P158089	2.91668	down	NM_000602	chr7:100781555-100781614	SERPINE1	Homo sapiens serpin peptidase inhibitor, clade E (nexin, plasminogen activator inhibitor type 1), member 1 (SERPINE1), transcript variant 1, mRNA [NM_000602]	GO:0033629|GO:0005515|GO:0043627|GO:0035491|GO:0010469|GO:0005886|GO:0004867|GO:2000098|GO:0042246|GO:0002020|GO:0005615|GO:0014912|GO:0032757|GO:0061044|GO:0071258|GO:0061045|GO:0031093|GO:0034097|GO:0043066|GO:0030336|GO:0005102|GO:0051918|GO:0030168|GO:0051384|GO:0005625|GO:0005576|GO:0070887|GO:0042593|GO:0001525|GO:0030414|GO:0045766|GO:0010951|GO:0031012|GO:0050829|GO:0071222|GO:0007596|GO:…	NM_000602	Hs.414795	5054	127.012	403.329	7.03918	8.58351
A_33_P3409508	93.5005	down	NM_002751	chr22:50703284-50703225	MAPK11	Homo sapiens mitogen-activated protein kinase 11 (MAPK11), mRNA [NM_002751]	GO:0005515|GO:0034142|GO:0007265|GO:0051403|GO:0007243|GO:0005829|GO:0042692|GO:0051090|GO:0002756|GO:0000187|GO:0000166|GO:0002755|GO:0034138|GO:0004707|GO:0034130|GO:0048011|GO:0016070|GO:0016071|GO:0034134|GO:0006950|GO:0002224|GO:0005524|GO:0007165|GO:0008063|GO:0051149|GO:0004674|GO:0045087|GO:0005654	NM_002751	Hs.57732	5600	96.8412	9750.81	6.65088	13.1978
A_23_P20876	2.08722	down	NM_177995	chr9:96871739-96871798	PTPDC1	Homo sapiens protein tyrosine phosphatase domain containing 1 (PTPDC1), transcript variant 2, mRNA [NM_177995]	GO:0016787|GO:0008138|GO:0004725	NM_177995	Hs.437943	138639	372.856	816.443	8.5636	9.62518
A_32_P212471	2.02844	down	NM_001144956	chr1:151701998-151702057	RIIAD1	Homo sapiens regulatory subunit of type II PKA R-subunit (RIIa) domain containing 1 (RIIAD1), mRNA [NM_001144956]	GO:0007165|GO:0008603	NM_001144956	Hs.297967	284485	40.4145	93.118	5.42938	6.44975
A_24_P7790	3.23415	down	NM_172006	chr20:44313580-44313521	WFDC10B	Homo sapiens WAP four-disulfide core domain 10B (WFDC10B), transcript variant 1, mRNA [NM_172006]	GO:0005576|GO:0030414	NM_172006	Hs.237392	280664	9.63008	36.4661	3.38487	5.07826
A_23_P53137	2.0275	down	NM_000559	chr11:5269593-5269534	HBG1	Homo sapiens hemoglobin, gamma A (HBG1), mRNA [NM_000559]	GO:0019825|GO:0005833|GO:0007596|GO:0006810|GO:0005344|GO:0046872|GO:0020037|GO:0005829	NM_000559	Hs.712539	3047	764.177	1607.47	9.59013	10.6098
A_24_P71973	2.35466	down	NM_002253	chr4:55945456-55945397	KDR	Homo sapiens kinase insert domain receptor (a type III receptor tyrosine kinase) (KDR), mRNA [NM_002253]	GO:0005515|GO:0035584|GO:0008360|GO:0051879|GO:0046777|GO:0000166|GO:0044419|GO:0043129|GO:0070374|GO:0045446|GO:0001945|GO:0030335|GO:0048286|GO:0007275|GO:0014068|GO:0018108|GO:0010595|GO:0005178|GO:0045165|GO:0005887|GO:0009897|GO:0008284|GO:0035924|GO:0005886|GO:0005634|GO:0051894|GO:0055074|GO:0050927|GO:0005737|GO:0001541|GO:0019838|GO:0004872|GO:0005021|GO:0048469|GO:0035162|GO:0048010|GO:…	NM_002253	Hs.479756	3791	26.676	71.553	4.83253	6.06804
A_23_P102364	2.34481	down	NM_019850	chr2:233743527-233743468	NGEF	Homo sapiens neuronal guanine nucleotide exchange factor (NGEF), transcript variant 1, mRNA [NM_019850]	GO:0051056|GO:0008624|GO:0048011|GO:0048013|GO:0005886|GO:0035023|GO:0007264|GO:0009987|GO:0006915|GO:0007275|GO:0042995|GO:0043087|GO:0030154|GO:0030426|GO:0005829|GO:0007399|GO:0005085|GO:0005622|GO:0005737|GO:0005089|GO:0061002	NM_019850	Hs.97316	25791	828.074	2024.2	9.70953	10.939
A_23_P106661	3.78305	down	NM_052999	chr16:66612972-66613031	CMTM1	Homo sapiens CKLF-like MARVEL transmembrane domain containing 1 (CMTM1), transcript variant 17, mRNA [NM_052999]	GO:0016020|GO:0006935|GO:0016021|GO:0005615|GO:0005125	NM_052999	Hs.698621	113540	53.7235	225.437	5.82406	7.74362
A_23_P344421	3.3055	down	NM_019055	chr11:124754315-124754256	ROBO4	Homo sapiens roundabout homolog 4, magic roundabout (Drosophila) (ROBO4), mRNA [NM_019055]	GO:0030334|GO:0030336|GO:0007275|GO:0004872|GO:0016021|GO:0001525|GO:0030154|GO:0009897	NM_019055	Hs.524121	54538	5	18.0584	2.32603	4.0509
A_32_P12994	3.42842	down	NR_034128	chr2:114764618-114764677	LOC440900	Homo sapiens uncharacterized LOC440900 (LOC440900), non-coding RNA [NR_034128]		NR_034128		440900	11.0202	44.1473	3.57595	5.3535
A_33_P3279847	2.38705	down	NM_139165	chr6:150210634-150210575	RAET1E	Homo sapiens retinoic acid early transcript 1E (RAET1E), transcript variant 1, mRNA [NM_139165]	GO:0005515|GO:0006955|GO:0016020|GO:0005886|GO:0019882|GO:0042612|GO:0050776|GO:0016021	NM_139165	Hs.511818	135250	22.3655	61.5498	4.58343	5.83866
A_23_P150064	2.03284	down	NM_024756	chr10:88696220-88696161	MMRN2	Homo sapiens multimerin 2 (MMRN2), mRNA [NM_024756]	GO:0005576|GO:0005615|GO:0005604	NM_024756	Hs.524479	79812	259.898	561.226	8.0505	9.074
A_33_P3411612	17.3081	down	NM_001190844	chr19:17556068-17556009	TMEM221	Homo sapiens transmembrane protein 221 (TMEM221), mRNA [NM_001190844]	GO:0016020|GO:0016021	NM_001190844	Hs.436603	100130519	101.97	1899.82	6.72649	10.8399
A_23_P50710	2.00868	down	NM_001082	chr19:16001171-16000494	CYP4F2	Homo sapiens cytochrome P450, family 4, subfamily F, polypeptide 2 (CYP4F2), mRNA [NM_001082]	GO:0005515|GO:0000038|GO:0005792|GO:0001676|GO:0006805|GO:0005783|GO:0050051|GO:0018685|GO:0009055|GO:0006691|GO:0046872|GO:0004497|GO:0016020|GO:0005789|GO:0016705|GO:0020037	NM_001082	Hs.558423	8529	71.5263	159.368	6.22473	7.23097
A_23_P29939	2.54833	down	NM_007308	chr4:90647744-90647685	SNCA	Homo sapiens synuclein, alpha (non A4 component of amyloid precursor) (SNCA), transcript variant 4, mRNA [NM_007308]	GO:0051219|GO:0005515|GO:0008219|GO:0030054|GO:0050544|GO:0043030|GO:0010040|GO:0032410|GO:0045202|GO:0042802|GO:0045920|GO:0031623|GO:0043524|GO:0051585|GO:0048169|GO:0032026|GO:0032496|GO:0019717|GO:0005938|GO:0043027|GO:0006638|GO:0005504|GO:0000287|GO:0005509|GO:0060079|GO:0010517|GO:0048488|GO:0032769|GO:0045502|GO:0042775|GO:0051612|GO:0030544|GO:0008270|GO:0007006|GO:0019894|GO:0006644|GO:…	NM_007308	Hs.21374	6622	106.011	293.456	6.77682	8.12637
A_23_P117782	2.09725	down	NM_018357	chr15:71123971-71123912	LARP6	Homo sapiens La ribonucleoprotein domain family, member 6 (LARP6), transcript variant 1, mRNA [NM_018357]	GO:0006396|GO:0005737|GO:0005794|GO:0000166|GO:0030529|GO:0003723|GO:0005730|GO:0005634|GO:0003676|GO:0043231	NM_018357	Hs.416755	55323	1746.95	3773.62	10.7813	11.8498
A_23_P145024	2.40879	down	NM_000024	chr5:148208080-148208139	ADRB2	Homo sapiens adrenergic, beta-2-, receptor, surface (ADRB2), mRNA [NM_000024]	GO:0005515|GO:0051927|GO:0051929|GO:0045453|GO:0004941|GO:0002025|GO:0015459|GO:0043268|GO:0005764|GO:0042803|GO:0007171|GO:0010765|GO:0045823|GO:0004935|GO:0005792|GO:0030501|GO:0004930|GO:0008179|GO:0008333|GO:0060079|GO:0035240|GO:0006898|GO:0002032|GO:0043235|GO:0048633|GO:0005887|GO:0042060|GO:0007188|GO:0007189|GO:0035811|GO:0051930|GO:0030424|GO:0008284|GO:0005886|GO:0051379|GO:0005634|GO:…	NM_000024	Hs.2551	154	20.6416	57.3504	4.47184	5.74015
A_23_P14035	2.47089	down	NM_006422	chr12:4735719-4725059	AKAP3	Homo sapiens A kinase (PRKA) anchor protein 3 (AKAP3), mRNA [NM_006422]	GO:0007338|GO:0005515|GO:0008104|GO:0001669|GO:0007178|GO:0006928|GO:0009434|GO:0031410|GO:0007340|GO:0051018	NM_006422	Hs.98397	10566	32.9539	92.4414	5.13659	6.44162
A_33_P3307113	2.23292	down	NM_001044264	chr9:35753050-35752991	MSMP	Homo sapiens microseminoprotein, prostate associated (MSMP), mRNA [NM_001044264]	GO:0005576	NM_001044264	Hs.571601	692094	28.302	72.0404	4.91608	6.07501
A_23_P104318	2.70139	down	NM_019058	chr10:74035363-74035422	DDIT4	Homo sapiens DNA-damage-inducible transcript 4 (DDIT4), mRNA [NM_019058]	GO:0005739|GO:0005622|GO:0071889|GO:0001666|GO:0032007|GO:0005737|GO:0072593|GO:0006915|GO:0045820|GO:0043241	NM_019058	Hs.523012	54541	3044.45	8404.83	11.5767	13.0104
A_24_P6825	3.08244	down	NM_001143978	chrX:103359593-103359652	ZCCHC18	Homo sapiens zinc finger, CCHC domain containing 18 (ZCCHC18), transcript variant 1, mRNA [NM_001143978]	GO:0008270|GO:0003676|GO:0046872	NM_001143978	Hs.648338	644353	9.10569	33.1059	3.30968	4.93376
A_23_P411296	2.69829	down	NM_005194	chr20:48808989-48809048	CEBPB	Homo sapiens CCAAT/enhancer binding protein (C/EBP), beta (CEBPB), mRNA [NM_005194]	GO:0005515|GO:0000790|GO:0003700|GO:0006366|GO:0003705|GO:0005634|GO:0045408|GO:0035259|GO:0016363|GO:0042803|GO:0005737|GO:0006955|GO:0060644|GO:0006954|GO:0071230|GO:0030182|GO:0045944|GO:0032496|GO:0006355|GO:0046982|GO:0001892|GO:0006916|GO:0006953|GO:0006917|GO:0003677|GO:0043565|GO:0033598|GO:0050873|GO:0008134	NM_005194	Hs.517106	1051	4699.6	13141.6	12.2029	13.6349
A_33_P3246927	2.06767	down	AK122603	chr1:34064599-34064540	CSMD2	CUB and Sushi multiple domains 2 [Source:HGNC Symbol;Acc:19290] [ENST00000373377]	GO:0005886|GO:0016021		Hs.656915	114784	10.9553	26.7188	3.56626	4.61427
A_23_P30634	2.23139	down	NM_021813	chr6:90636664-90636605	BACH2	Homo sapiens BTB and CNC homology 1, basic leucine zipper transcription factor 2 (BACH2), transcript variant 1, mRNA [NM_021813]	GO:0043565|GO:0003700|GO:0046983|GO:0005634	NM_021813	Hs.269764	60468	119.63	290.037	6.95051	8.10845
A_33_P3313835	9.49932	down	NR_024014	chr2:241388935-241388876	PP14571	Homo sapiens uncharacterized LOC100130449 (PP14571), non-coding RNA [NR_024014]		NR_024014	Hs.655753	100130449	5.61666	63.8158	2.64129	5.88911
A_24_P253003	2.04132	down	NM_004626	chr11:75897645-75897586	WNT11	Homo sapiens wingless-type MMTV integration site family, member 11 (WNT11), mRNA [NM_004626]	GO:0030308|GO:0009798|GO:0044212|GO:0071300|GO:0032915|GO:0048706|GO:0048844|GO:0061101|GO:0060675|GO:0005615|GO:0070830|GO:0072177|GO:0060548|GO:0016055|GO:0072201|GO:0030336|GO:0030335|GO:0007275|GO:0001649|GO:0032320|GO:0051496|GO:0060484|GO:0045893|GO:0045892|GO:0035567|GO:0030325|GO:0005886|GO:0030282|GO:0009952|GO:0005737|GO:0090037|GO:0030182|GO:0060021|GO:0090090|GO:0043066|GO:0001664|GO:…	NM_004626	Hs.108219	7481	87.2911	195.93	6.50111	7.53061
A_33_P3278684	2.36424	down		chr1:201869056-201869115							186.75	474.343	7.58787	8.82925
A_23_P148541	3.06382	down	NM_139250	chrX:153815008-153815067	CTAG1A	Homo sapiens cancer/testis antigen 1A (CTAG1A), mRNA [NM_139250]	GO:0005515|GO:0005737	NM_139250	Hs.534310	246100	17.7526	62.8949	4.25515	5.87048
A_33_P3383836	2.37569	down	NM_015163	chr14:51448600-51448541	TRIM9	Homo sapiens tripartite motif containing 9 (TRIM9), transcript variant 1, mRNA [NM_015163]	GO:0004842|GO:0016567|GO:0030054|GO:0016874|GO:0045202|GO:0031410|GO:0042995|GO:0046872|GO:0030425|GO:0042803|GO:0008021|GO:0005622|GO:0005737|GO:0043161|GO:0008270|GO:0005856	NM_015163	Hs.654750	114088	17.7464	49.0045	4.25379	5.50214
A_23_P123172	3.23141	down	NR_002157	chr7:143997420-143997479	OR2A9P	Homo sapiens olfactory receptor, family 2, subfamily A, member 9 pseudogene (OR2A9P), non-coding RNA [NR_002157]		NR_002157	Hs.591830	441295	212.186	726.48	7.76912	9.46128
A_23_P106389	2.33834	down	NM_003612	chr15:74702424-74702365	SEMA7A	Homo sapiens semaphorin 7A, GPI membrane anchor (John Milton Hagen blood group) (SEMA7A), transcript variant 1, mRNA [NM_003612]	GO:0005515|GO:0005886|GO:0050727|GO:0045773|GO:0007275|GO:0031225|GO:0030154|GO:0007399|GO:0006955|GO:0005178|GO:0007229|GO:0007411|GO:0060907|GO:0004872|GO:0070374|GO:0009897	NM_003612	Hs.24640	8482	6.75473	19.068	2.90387	4.12936
A_33_P3323722	2.65727	down	NM_005737	chr2:235401768-235401709	ARL4C	Homo sapiens ADP-ribosylation factor-like 4C (ARL4C), mRNA [NM_005737]	GO:0005515|GO:0005886|GO:0043014|GO:0007264|GO:0032456|GO:0003924|GO:0005634|GO:0030175|GO:0005525|GO:0005622|GO:0006184|GO:0005737|GO:0000166|GO:0006810	NM_005737	Hs.730678	10123	343.945	960.614	8.44865	9.85859
A_33_P3209960	3.01919	down	NM_153819	chr11:64508476-64508420	RASGRP2	Homo sapiens RAS guanyl releasing protein 2 (calcium and DAG-regulated) (RASGRP2), transcript variant 2, mRNA [NM_153819]	GO:0051056|GO:0030054|GO:0005886|GO:0005509|GO:0045202|GO:0030168|GO:0032587|GO:0007265|GO:0042995|GO:0001558|GO:0005829|GO:0008289|GO:0019992|GO:0005085|GO:0007165|GO:0005737|GO:0007596|GO:0019717	NM_153819	Hs.99491	10235	186.585	602.867	7.58675	9.18091
A_33_P3794213	2.67011	down	AJ251642	chr11:2861464-2861405	LOC338653	Homo sapiens partial mRNA for KCNQ1OT2 protein. [AJ251642]			Hs.639425	338653	11.5708	36.0692	3.64226	5.05916
A_33_P3280750	6.75771	down	NM_001101389	chr11:113651148-113651207	CLDN25	Homo sapiens claudin 25 (CLDN25), mRNA [NM_001101389]	GO:0030054|GO:0005886|GO:0005198|GO:0016021|GO:0005923	NM_001101389	Hs.705360	644672	9.07862	71.2136	3.30518	6.06171
A_33_P3209591	2.20216	down	NM_004925	chr9:33442956-33442897	AQP3	Homo sapiens aquaporin 3 (Gill blood group) (AQP3), mRNA [NM_004925]	GO:0005215|GO:0007588|GO:0005886|GO:0033280|GO:0002684|GO:0070295|GO:0055085|GO:0015840|GO:0051592|GO:0045616|GO:0016323|GO:0005737|GO:0005911|GO:0015250|GO:0015793|GO:0042476|GO:0006810|GO:0032526|GO:0006833|GO:0015254|GO:0016021	NM_004925	Hs.234642	360	16.905	43.1016	4.17825	5.31717
A_33_P3349496	4.69861	down		chr12:94671645-94671586		D86966 Start codon is not identified similarto human ZFY protein. {Homo sapiens} (exp=-1; wgp=0; cg=0), partial (3%) [THC2652081]					15.5662	83.7591	4.05818	6.29041
A_23_P143274	2.45099	down	NM_024958	chr20:335267-335326	NRSN2	Homo sapiens neurensin 2 (NRSN2), mRNA [NM_024958]	GO:0030133|GO:0008150|GO:0003674|GO:0005886|GO:0043025|GO:0016021	NM_024958	Hs.416024	80023	10.5544	30.4608	3.51218	4.80555
A_23_P145694	5.03418	down	NM_001673	chr7:97481520-97481461	ASNS	Homo sapiens asparagine synthetase (glutamine-hydrolyzing) (ASNS), transcript variant 2, mRNA [NM_001673]	GO:0016874|GO:0031427|GO:0032870|GO:0042803|GO:0005829|GO:0034641|GO:0000166|GO:0004066|GO:0031667|GO:0009416|GO:0042149|GO:0006529|GO:0043200|GO:0032354|GO:0043066|GO:0048037|GO:0009636|GO:0008652|GO:0005625|GO:0005524|GO:0009612|GO:0001889|GO:0045931|GO:0008152|GO:0006541	NM_001673	Hs.489207	440	9273.65	49738.3	13.1852	15.517
A_23_P1331	2.43922	down	NM_080801	chr10:71718811-71718870	COL13A1	Homo sapiens collagen, type XIII, alpha 1 (COL13A1), transcript variant 5, mRNA [NM_080801]	GO:0005515|GO:0005581|GO:0005886|GO:0007275|GO:0005600|GO:0030154|GO:0001958|GO:0016337|GO:0007160|GO:0005911|GO:0016021|GO:0008201|GO:0001763|GO:0005201	NM_080801	Hs.695934	1305	576.539	1463.06	9.17864	10.4651
A_23_P200801	2.2237	down	NM_001002811	chr1:144890739-144890680	PDE4DIP	Homo sapiens phosphodiesterase 4D interacting protein (PDE4DIP), transcript variant 5, mRNA [NM_001002811]	GO:0005515|GO:0005813|GO:0005737|GO:0005794|GO:0005634|GO:0030016|GO:0019899|GO:0005856|GO:0043623	NM_001002811	Hs.708687	9659	49.2535	123.585	5.69867	6.85163
A_23_P106602	2.13347	down	NM_031476	chr16:84942138-84942197	CRISPLD2	Homo sapiens cysteine-rich secretory protein LCCL domain containing 2 (CRISPLD2), mRNA [NM_031476]	GO:0031012|GO:0030133|GO:0030198|GO:0005576|GO:0008201	NM_031476	Hs.513779	83716	86.9394	203.799	6.49664	7.58984
A_32_P133072	2.69011	down	NM_006108	chr11:14289180-14289239	SPON1	Homo sapiens spondin 1, extracellular matrix protein (SPON1), mRNA [NM_006108]	GO:0031012|GO:0005515|GO:0005578|GO:0005576|GO:0007155|GO:0005615	NM_006108	Hs.643864	10418	6.10353	19.861	2.75704	4.18471
A_33_P3514487	2.30228	down	NM_198481	chr19:54544173-54544114	VSTM1	Homo sapiens V-set and transmembrane domain containing 1 (VSTM1), mRNA [NM_198481]	GO:0016020|GO:0016021	NM_198481	Hs.444431	284415	9.50658	25.9369	3.36812	4.57119
A_23_P32233	2.32305	down	NM_004235	chr9:110248108-110248049	KLF4	Homo sapiens Kruppel-like factor 4 (gut) (KLF4), mRNA [NM_004235]	GO:0051898|GO:0003700|GO:0008285|GO:0006366|GO:0044212|GO:0005634|GO:0042221|GO:0046872|GO:0048730|GO:0005622|GO:0003690|GO:0045944|GO:0001085|GO:0045444|GO:0070373|GO:0032526|GO:0000785|GO:0005667|GO:0006355|GO:0035014|GO:0005730|GO:0048662|GO:0014067|GO:0003677|GO:0031077|GO:0009913|GO:0043565|GO:0007500|GO:0014740|GO:0019827|GO:0045595|GO:0008270|GO:0045893|GO:0045892|GO:0001010	NM_004235	Hs.376206	9314	358.108	875.474	8.50403	9.72006
A_23_P156826	3.60166	down	NM_032744	chr6:11714061-11714002	C6orf105	Homo sapiens chromosome 6 open reading frame 105 (C6orf105), transcript variant 2, mRNA [NM_032744]	GO:0005886|GO:0016021	NM_032744	Hs.126409	84830	11.3948	48.0581	3.62283	5.4715
A_32_P164246	2.35897	down	NM_033260	chr6:1314629-1314688	FOXQ1	Homo sapiens forkhead box Q1 (FOXQ1), mRNA [NM_033260]	GO:0005667|GO:0007389|GO:0008301|GO:0003705|GO:0030331|GO:0005634|GO:0009790|GO:0031069|GO:0043565|GO:0043280|GO:0051090|GO:0003690|GO:0006309|GO:0045944|GO:0008134|GO:0031624|GO:0043028	NM_033260	Hs.591352	94234	15.6948	42.9007	4.06927	5.30743
A_24_P497464	2.14036	down	XR_109424	chr17:70067254-70067195	FLJ37644	PREDICTED: Homo sapiens hypothetical LOC400618 (FLJ37644), miscRNA [XR_109424]		XR_109424	Hs.657374	400618	135.222	313.549	7.12194	8.21979
A_23_P37088	2.54773	down	NM_152443	chr14:68200939-68200998	RDH12	Homo sapiens retinol dehydrogenase 12 (all-trans/9-cis/11-cis) (RDH12), mRNA [NM_152443]	GO:0005622|GO:0000166|GO:0042572|GO:0016491|GO:0045494|GO:0004745|GO:0007601|GO:0050896	NM_152443	Hs.415322	145226	33.2074	95.8625	5.146	6.49521
A_23_P107963	2.09316	down	NM_000148	chr19:49251325-49251268	FUT1	Homo sapiens fucosyltransferase 1 (galactoside 2-alpha-L-fucosyltransferase, H blood group) (FUT1), mRNA [NM_000148]	GO:0042355|GO:0005794|GO:0016020|GO:0016757|GO:0005975|GO:0005887|GO:0032580|GO:0008417|GO:0008107|GO:0005624|GO:0006486	NM_000148	Hs.69747	2523	791.549	1738.12	9.64486	10.7105
A_23_P91414	2.36657	down	NM_080625	chr20:30619596-30619655	C20orf160	Homo sapiens chromosome 20 open reading frame 160 (C20orf160), mRNA [NM_080625]		NM_080625	Hs.382151	140706	34.9848	94.1986	5.22689	6.46968
A_23_P502142	2.30312	down	NM_002037	chr6:111982770-111982711	FYN	Homo sapiens FYN oncogene related to SRC, FGR, YES (FYN), transcript variant 1, mRNA [NM_002037]	GO:0005515|GO:0007631|GO:0050852|GO:0005886|GO:0031295|GO:0050900|GO:0007243|GO:0046872|GO:0005829|GO:0001948|GO:0000166|GO:0007411|GO:0044419|GO:0016032|GO:0006816|GO:0007612|GO:0030168|GO:0007275|GO:0005524|GO:0050690|GO:0046875|GO:0007596|GO:0006468|GO:0004713|GO:0004715|GO:0005768	NM_002037	Hs.390567	2534	844.147	2024.23	9.73607	10.9397
A_23_P40919	2.17047	down	NM_032787	chr3:100387903-100413600	GPR128	Homo sapiens G protein-coupled receptor 128 (GPR128), mRNA [NM_032787]	GO:0007186|GO:0005886|GO:0007218|GO:0004930|GO:0004872|GO:0016021|GO:0004871	NM_032787	Hs.334511	84873	9.90974	25.2892	3.41908	4.53708
A_33_P3259203	2.03972	down		chr13:114515136-114515195		Q5FW56_MOUSE (Q5FW56) Gm687 protein (Fragment), partial (19%) [THC2712321]					258.292	558.653	8.04004	9.06842
A_24_P140608	2.03699	down	NM_001945	chr5:139713111-139713052	HBEGF	Homo sapiens heparin-binding EGF-like growth factor (HBEGF), mRNA [NM_001945]	GO:0051545|GO:0051897|GO:0005154|GO:0043499|GO:0035313|GO:0030335|GO:0051549|GO:0005886|GO:0009986|GO:0030307|GO:0090303|GO:0008016|GO:0005576|GO:0048661|GO:0005615|GO:0007165|GO:0007517|GO:0007173|GO:0005887|GO:0004872|GO:0008083|GO:0008201	NM_001945	Hs.799	1839	226.492	492.054	7.8621	8.88854
A_33_P3313456	2.2641	down	NM_001098843	chrX:36403070-36403129	CXorf30	Homo sapiens chromosome X open reading frame 30 (CXorf30), mRNA [NM_001098843]		NM_001098843	Hs.632791	645090	21.7331	56.6574	4.54237	5.72131
A_23_P322086	4.63608	down	NM_030572	chr12:21679348-21679407	C12orf39	Homo sapiens chromosome 12 open reading frame 39 (C12orf39), mRNA [NM_030572]	GO:0030133|GO:0005730|GO:0005634|GO:0005576|GO:0031410|GO:0043231	NM_030572	Hs.130692	80763	5	25.3178	2.32603	4.53894
A_24_P332081	2.21998	down	NM_001105521	chr10:133998130-133998189	JAKMIP3	Homo sapiens Janus kinase and microtubule interacting protein 3 (JAKMIP3), mRNA [NM_001105521]	GO:0005794	NM_001105521	Hs.106254	282973	13.9477	35.8485	3.90111	5.05166
A_33_P3362148	2.17814	down	NR_026963	chr22:28398539-28398598	TTC28-AS1	Homo sapiens TTC28 antisense RNA 1 (non-protein coding) (TTC28-AS1), transcript variant 1, non-coding RNA [NR_026963]		NR_026963	Hs.602319	284900	96.4001	228.519	6.64092	7.76402
A_24_P329795	2.04791	down	NM_007021	chr10:45471769-45471710	C10orf10	Homo sapiens chromosome 10 open reading frame 10 (C10orf10), mRNA [NM_007021]	GO:0005739	NM_007021	Hs.93675	11067	178.369	396.402	7.52585	8.56001
A_23_P117582	2.71351	down	NM_130469	chr14:75937082-75937141	JDP2	Homo sapiens Jun dimerization protein 2 (JDP2), transcript variant 1, mRNA [NM_130469]	GO:0043565|GO:0003700|GO:0003690|GO:0046982|GO:0005634|GO:0000122	NM_130469	Hs.196482	122953	777.454	2186.42	9.61533	11.0555
A_23_P115011	2.45878	down	NM_019032	chr1:150532922-150532981	ADAMTSL4	Homo sapiens ADAMTS-like 4 (ADAMTSL4), transcript variant 1, mRNA [NM_019032]	GO:0031012|GO:0005515|GO:0043065|GO:0030198|GO:0008233|GO:0005576|GO:0005575|GO:0005614|GO:0004222|GO:0002020	NM_019032	Hs.516243	54507	21.4419	60.6675	4.52354	5.82148
A_23_P203888	2.11596	down	NM_002429	chr12:56230495-56230436	MMP19	Homo sapiens matrix metallopeptidase 19 (MMP19), transcript variant 1, mRNA [NM_002429]	GO:0005509|GO:0005578|GO:0001554|GO:0001542|GO:0005576|GO:0007275|GO:0001525|GO:0051591|GO:0030154|GO:0001541|GO:0030574|GO:0008152|GO:0006508|GO:0008233|GO:0008270|GO:0009725|GO:0004222	NM_002429	Hs.591033	4327	78.5712	183.378	6.35651	7.43782
A_23_P103110	2.02098	down	NM_012323	chr22:38611984-38612043	MAFF	Homo sapiens v-maf musculoaponeurotic fibrosarcoma oncogene homolog F (avian) (MAFF), transcript variant 1, mRNA [NM_012323]	GO:0043565|GO:0003700|GO:0007567|GO:0006366|GO:0007596|GO:0006950|GO:0005654|GO:0005634	NM_012323	Hs.517617	23764	292.015	623.603	8.21402	9.22908
A_33_P3250680	3.35943	down	NM_000074	chrX:135742456-135742515	CD40LG	Homo sapiens CD40 ligand (CD40LG), mRNA [NM_000074]	GO:0005886|GO:0032733|GO:0030890|GO:0032735|GO:0005615|GO:0045348|GO:0006955|GO:0006954|GO:0042100|GO:0030183|GO:0007159|GO:0032729|GO:0005164|GO:0045190|GO:0030168|GO:0006916|GO:0005625|GO:0005576|GO:0005125|GO:0051023|GO:0002839|GO:0016020|GO:0005887|GO:0050776|GO:0016021|GO:2000353|GO:0005174	NM_000074	Hs.592244	959	5.99904	24.3605	2.73129	4.47951
A_32_P84728	3.05735	down		chr4:186393318-186393377		Uncharacterized protein [Source:UniProtKB/TrEMBL;Acc:D6R963] [ENST00000512874]					83.1545	278.732	6.434	8.04628
A_23_P257649	2.60209	down	NM_002899	chr3:139257729-139257670	RBP1	Homo sapiens retinol binding protein 1, cellular (RBP1), transcript variant 1, mRNA [NM_002899]	GO:0005215|GO:0005737|GO:0042573|GO:0033189|GO:0006776|GO:0042572|GO:0030852|GO:0016918|GO:0005501|GO:0019841|GO:0008289	NM_002899	Hs.529571	5947	6280.55	16912.9	12.6102	13.9899
A_23_P100660	4.57345	down	NM_002615	chr17:1680668-1680727	SERPINF1	Homo sapiens serpin peptidase inhibitor, clade F (alpha-2 antiplasmin, pigment epithelium derived factor), member 1 (SERPINF1), mRNA [NM_002615]	GO:0060770|GO:0042470|GO:0001822|GO:0004867|GO:0008283|GO:0007614|GO:0007568|GO:0051384|GO:0005576|GO:0007275|GO:0005615|GO:0010951|GO:0030162|GO:0031012|GO:0050769|GO:0050728|GO:0016525|GO:0032526	NM_002615	Hs.532768	5176	37.7087	194.742	5.33214	7.52542
A_23_P416395	2.88758	down	NM_003714	chr5:172742046-172741987	STC2	Homo sapiens stanniocalcin 2 (STC2), mRNA [NM_003714]	GO:0046697|GO:0005179|GO:0007584|GO:0007566|GO:0007267|GO:0071456|GO:0043434|GO:0033280|GO:0005576|GO:0007166	NM_003714	Hs.233160	8614	1298.44	3867.45	10.3585	11.8884
A_23_P110403	2.49067	down	NM_014476	chr4:186423262-186423203	PDLIM3	Homo sapiens PDZ and LIM domain 3 (PDLIM3), transcript variant 1, mRNA [NM_014476]	GO:0007507|GO:0030018|GO:0005737|GO:0042805|GO:0008270|GO:0007015|GO:0015629|GO:0008307|GO:0046872	NM_014476	Hs.85862	27295	1034.45	2690.74	10.0352	11.3518
A_23_P385105	2.02606	down	NM_032726	chr2:219501765-219501824	PLCD4	Homo sapiens phospholipase C, delta 4 (PLCD4), mRNA [NM_032726]	GO:0035556|GO:0016042|GO:0005737|GO:0016787|GO:0016020|GO:0005783|GO:0004435|GO:0005509|GO:0005634|GO:0007340|GO:0004871	NM_032726	Hs.632528	84812	40.5115	93.1422	5.43143	6.45011
A_23_P92161	2.59123	down	NM_025047	chr3:160395648-160395707	ARL14	Homo sapiens ADP-ribosylation factor-like 14 (ARL14), mRNA [NM_025047]	GO:0005622|GO:0005515|GO:0000166|GO:0007264|GO:0005525	NM_025047	Hs.287702	80117	12.7451	38.3665	3.77584	5.14947
A_23_P401106	3.43778	down	NM_002599	chr11:72287309-72287250	PDE2A	Homo sapiens phosphodiesterase 2A, cGMP-stimulated (PDE2A), transcript variant 1, mRNA [NM_002599]	GO:0005515|GO:0048471|GO:0005886|GO:0005783|GO:0004118|GO:0030818|GO:0006626|GO:0071560|GO:0046069|GO:0005634|GO:0019934|GO:0046872|GO:0042803|GO:0005829|GO:0005737|GO:0030552|GO:0030553|GO:0000166|GO:0061028|GO:0005759|GO:0008144|GO:0033159|GO:0030224|GO:0097011|GO:0006198|GO:0030911|GO:0005262|GO:0008081|GO:0005794|GO:0004114|GO:0004112|GO:0030168|GO:0000122|GO:0035690|GO:0042734|GO:0007165|GO:…	NM_002599	Hs.503163	5138	310.212	1123.87	8.30485	10.0863
A_23_P2920	2.02397	down	NM_001085	chr14:95088682-95088741	SERPINA3	Homo sapiens serpin peptidase inhibitor, clade A (alpha-1 antiproteinase, antitrypsin), member 3 (SERPINA3), mRNA [NM_001085]	GO:0005515|GO:0004867|GO:0005576|GO:0005634|GO:0006953|GO:0030414|GO:0003677|GO:0019216|GO:0005622|GO:0010951|GO:0030162|GO:0006954|GO:0030277	NM_001085	Hs.534293	12	14.6175	34.3043	3.96583	4.98301
A_23_P29257	2.03861	down	NM_005318	chr22:38203147-38203206	H1F0	Homo sapiens H1 histone family, member 0 (H1F0), mRNA [NM_005318]	GO:0005794|GO:0006309|GO:0005694|GO:0006334|GO:0006915|GO:0005654|GO:0005634|GO:0000786|GO:0003677|GO:0006921	NM_005318	Hs.226117	3005	13540	28628.5	13.7039	14.7315
A_23_P114423	2.14797	down	NM_152869	chrX:46952536-46952595	RGN	Homo sapiens regucalcin (senescence marker protein-30) (RGN), transcript variant 2, mRNA [NM_152869]	GO:0050848|GO:0005737|GO:0004341|GO:0016787|GO:0005509|GO:0006874|GO:0030234|GO:0008270|GO:0005634|GO:0032781	NM_152869	Hs.77854	9104	6.19687	16.2081	2.77728	3.88026
A_23_P350555	2.1813	down	NM_144659	chr21:33949064-33949005	TCP10L	Homo sapiens t-complex 10 (mouse)-like (TCP10L), mRNA [NM_144659]		NM_144659	Hs.728804	140290	93.2707	221.258	6.59276	7.71794
A_33_P3326992	2.78727	down	NM_001198834	chr1:144851846-144851787	PDE4DIP	Homo sapiens phosphodiesterase 4D interacting protein (PDE4DIP), transcript variant 9, mRNA [NM_001198834]	GO:0005515|GO:0005813|GO:0005737|GO:0005794|GO:0005634|GO:0030016|GO:0019899|GO:0005856|GO:0043623	NM_001198834	Hs.708687	9659	63.4575	196.644	6.05705	7.53591
A_33_P3704280	2.15762	down	AK095428	chr5:153813457-153813398	FLJ38109	Homo sapiens cDNA FLJ38109 fis, clone D3OST2001788. [AK095428]			Hs.652083	386627	12.9036	32.5153	3.79566	4.9051
A_23_P398854	2.21712	down	NM_173660	chr4:3496146-3496205	DOK7	Homo sapiens docking protein 7 (DOK7), transcript variant 1, mRNA [NM_173660]	GO:0031594|GO:0030054|GO:0019901|GO:0005886|GO:0007528|GO:0061098|GO:0005158|GO:0001934|GO:0043113|GO:0035091|GO:0008289	NM_173660	Hs.122110	285489	158.409	381.296	7.35534	8.50403
A_23_P15876	6.03433	down	NM_052947	chr18:56148827-56148768	ALPK2	Homo sapiens alpha-kinase 2 (ALPK2), mRNA [NM_052947]	GO:0016301|GO:0004674|GO:0006468|GO:0005524	NM_052947	Hs.628152	115701	5.1278	36.8027	2.49732	5.09052
A_24_P333697	2.1434	down	NM_015596	chr19:51563714-51563316	KLK13	Homo sapiens kallikrein-related peptidase 13 (KLK13), mRNA [NM_015596]	GO:0005515|GO:0005737|GO:0016787|GO:0004252|GO:0016485|GO:0006508|GO:0008233|GO:0005576|GO:0030141|GO:0003824|GO:0005615	NM_015596	Hs.165296	26085	7.01881	18.1237	2.95615	4.05606
A_24_P93948	2.10856	down	AB210045	chr12:57980041-57980100	KIF5A	kinesin family member 5A [Source:HGNC Symbol;Acc:6323] [ENST00000455537]	GO:0008219|GO:0048471|GO:0005871|GO:0005874|GO:0005624|GO:0007268|GO:0003777|GO:0005524|GO:0005829|GO:0003774|GO:0005737|GO:0000166|GO:0007596|GO:0005856|GO:0007018		Hs.151219	3798	74.958	174.813	6.28994	7.36621
A_33_P3300495	2.00068	down	BC022294	chr2:87229764-87229705		plasminogen-like B1 [Source:HGNC Symbol;Acc:9072] [ENST00000409310]			Hs.652169		348.724	731.621	8.46877	9.46926
A_23_P29773	3.74215	down	NM_014398	chr3:182840122-182840063	LAMP3	Homo sapiens lysosomal-associated membrane protein 3 (LAMP3), mRNA [NM_014398]	GO:0016020|GO:0008283|GO:0016021|GO:0005765	NM_014398	Hs.518448	27074	326.666	1288.9	8.37503	10.2789
A_23_P258393	2.71458	down	NM_144641	chr3:52284096-52284155	PPM1M	Homo sapiens protein phosphatase, Mg2+/Mn2+ dependent, 1M (PPM1M), transcript variant 1, mRNA [NM_144641]	GO:0030145|GO:0006470|GO:0016787|GO:0005634|GO:0004721|GO:0046872|GO:0008420	NM_144641	Hs.373560	132160	303.505	872.725	8.27399	9.71472
A_33_P3360814	2.2205	down	NM_001085386	chr7:102616617-102616676	NFE4	Homo sapiens transcription factor NF-E4 (NFE4), mRNA [NM_001085386]	GO:0006355|GO:0005634	NM_001085386		58160	12.0312	31.3872	3.69786	4.84875
A_33_P3263569	5.48556	down	NM_152763	chr1:109358710-109358651	AKNAD1	Homo sapiens AKNA domain containing 1 (AKNAD1), mRNA [NM_152763]	GO:0005737	NM_152763	Hs.729441	254268	5	30.0692	2.32603	4.78167
A_23_P117694	2.58453	down	NM_006091	chr15:69019818-69019877	CORO2B	Homo sapiens coronin, actin binding protein, 2B (CORO2B), transcript variant 1, mRNA [NM_006091]	GO:0005737|GO:0051015|GO:0030036|GO:0016020|GO:0003779|GO:0015629	NM_006091	Hs.551213	10391	190.261	525.549	7.6091	8.979
A_33_P3350374	2.73044	down	NM_001243780	chr10:82180229-82180288	C10orf58	Homo sapiens chromosome 10 open reading frame 58 (C10orf58), transcript variant 4, mRNA [NM_001243780]	GO:0005739|GO:0005737|GO:0016209|GO:0045670|GO:0055114	NM_001243780	Hs.500333	84293	9.76813	31.4645	3.40251	4.85164
A_32_P74752	3.23743	down	NR_038929	chr6:27730871-27730930	LOC100131289	Homo sapiens uncharacterized LOC100131289 (LOC100131289), non-coding RNA [NR_038929]		NR_038929	Hs.200573	100131289	6.9737	27.1708	2.94681	4.64166
A_24_P876522	2.38265	down	NM_001008397	chr5:54463052-54463111	GPX8	Homo sapiens glutathione peroxidase 8 (putative) (GPX8), mRNA [NM_001008397]	GO:0004602|GO:0016020|GO:0016491|GO:0016021|GO:0006979	NM_001008397	Hs.289044	493869	1935.53	4758.56	10.9254	12.1779
A_33_P3317580	3.81175	down	NM_001495	chr8_gl000197_random:24211-24270	GFRA2	Homo sapiens GDNF family receptor alpha 2 (GFRA2), transcript variant 1, mRNA [NM_001495]	GO:0016167|GO:0005886|GO:0035860|GO:0004872|GO:0031225|GO:0007169|GO:0019898	NM_001495	Hs.441202	2675	6.18074	28.4385	2.77472	4.70517
A_33_P3323699	2.48614	down		chr1:11908277-11908218	NPPA	natriuretic peptide A [Source:HGNC Symbol;Acc:7939] [ENST00000376476]	GO:0032868|GO:0030308|GO:0048471|GO:0005102|GO:0005576|GO:0005634|GO:0051428|GO:0042629|GO:0005737|GO:0050880|GO:0005179|GO:0006182|GO:0008217|GO:0007168			4878	295.184	772.39	8.23266	9.54656
A_23_P360316	3.25851	down	NM_000149	chr19:5843151-5843092	FUT3	Homo sapiens fucosyltransferase 3 (galactoside 3(4)-L-fucosyltransferase, Lewis blood group) (FUT3), transcript variant 1, mRNA [NM_000149]	GO:0017060|GO:0046920|GO:0009312|GO:0005794|GO:0016020|GO:0016757|GO:0032580|GO:0009988|GO:0008417|GO:0006486|GO:0043413|GO:0016021	NM_000149	Hs.169238	2525	33.9514	126.467	5.17975	6.88396
A_23_P102681	3.88853	down	XR_109628	chr20:57210641-57210700	MGC4294	PREDICTED: Homo sapiens hypothetical MGC4294 (MGC4294), miscRNA [XR_109628]		XR_109628	Hs.280135	79160	5	21.26	2.32603	4.28526
A_33_P3797820	2.16843	down	CR609725	chr10:81600705-81600764		full-length cDNA clone CS0DK001YC14 of HeLa cells Cot 25-normalized of Homo sapiens (human) [CR609725]			Hs.729096		40.9913	100.447	5.4472	6.56385
A_23_P218646	2.04015	down	NM_003823	chr20:62328874-62329690	TNFRSF6B	Homo sapiens tumor necrosis factor receptor superfamily, member 6b, decoy (TNFRSF6B), mRNA [NM_003823]	GO:0005515|GO:0006915|GO:0006916|GO:0005625|GO:0005576|GO:0004872	NM_003823	Hs.434878	8771	2600.75	5442.2	11.345	12.3736
A_33_P3368014	3.60148	down	NM_001040107	chr12:111088033-111087974	HVCN1	Homo sapiens hydrogen voltage-gated channel 1 (HVCN1), transcript variant 1, mRNA [NM_001040107]	GO:0030171|GO:0005244|GO:0016020|GO:0016021|GO:0055085|GO:0010043|GO:0009268|GO:0015992|GO:0006811	NM_001040107	Hs.334637	84329	11.5288	48.4408	3.63598	5.48457
A_33_P3243929	2.2889	down	AK124016	chr15:74937721-74937780	FLJ42022	Homo sapiens cDNA FLJ42022 fis, clone SPLEN2034678. [AK124016]				646748	27.2403	70.9483	4.86101	6.05566
A_33_P3355926	2.09491	down	NR_034083	chr16:70800399-70800458	LOC100130894	Homo sapiens uncharacterized LOC100130894 (LOC100130894), non-coding RNA [NR_034083]		NR_034083	Hs.678899	100130894	7.27437	18.3034	3.00508	4.07196
A_23_P353614	2.54878	down	NM_152765	chr8:67430359-67430418	C8orf46	Homo sapiens chromosome 8 open reading frame 46 (C8orf46), mRNA [NM_152765]		NM_152765	Hs.268869	254778	10.0246	30.1418	3.43486	4.78466
A_23_P16275	2.19654	down	NM_021733	chr19:50243359-50243174	TSKS	Homo sapiens testis-specific serine kinase substrate (TSKS), mRNA [NM_021733]	GO:0005515|GO:0005737|GO:0019901|GO:0005814|GO:0010923|GO:0005856	NM_021733	Hs.515858	60385	10.9819	28.463	3.57129	4.70652
A_32_P46238	2.64422	down	NR_001443	chr17:20422735-20422676	LOC339240	Homo sapiens keratin 17 pseudogene (LOC339240), non-coding RNA [NR_001443]	GO:0005576	NR_001443	Hs.420616	339240	56.2794	165.947	5.89062	7.29346
A_23_P62634	2.00452	down	NM_020485	chr1:25697020-25696961	RHCE	Homo sapiens Rh blood group, CcEe antigens (RHCE), transcript variant 1, mRNA [NM_020485]	GO:0016020|GO:0005887|GO:0016021	NM_020485	Hs.523054	6006	64.5988	145.06	6.08663	7.08988
A_23_P104996	17.7401	down	NM_004183	chr11:61730281-61730340	BEST1	Homo sapiens bestrophin 1 (BEST1), transcript variant 1, mRNA [NM_004183]	GO:0030321|GO:0016323|GO:0005886|GO:0034707|GO:0005624|GO:0016021|GO:0007601|GO:0005254|GO:0005216|GO:0050896|GO:0006811|GO:0005829	NM_004183	Hs.712676	7439	5.89756	124.25	2.70916	6.85811
A_32_P207124	2.18406	down	NM_173571	chrX:120070943-120070884	CT47A11	Homo sapiens cancer/testis antigen family 47, member A11 (CT47A11), mRNA [NM_173571]		NM_173571	Hs.522775	255313	1685.66	3806.79	10.7334	11.8604
A_24_P350546	2.10945	down	AK096082	chr1:178693526-178693467	LOC646976	Homo sapiens cDNA FLJ38763 fis, clone KIDNE2014119. [AK096082]			Hs.632485	646976	11.2645	28.0267	3.60592	4.68278
A_33_P3241204	5.79634	down	NM_001129742	chr10:105232648-105232589	CALHM3	Homo sapiens calcium homeostasis modulator 3 (CALHM3), mRNA [NM_001129742]	GO:0016020|GO:0016021	NM_001129742	Hs.364624	119395	40.6058	264.004	5.43491	7.97005
A_33_P3211198	5.59791	down	NM_001010980	chr1:24935731-24935790	C1orf130	Homo sapiens chromosome 1 open reading frame 130 (C1orf130), mRNA [NM_001010980]	GO:0016020|GO:0016021	NM_001010980	Hs.200253	400746	67.0468	414.685	6.1428	8.62769
A_33_P3348061	3.06705	down	NM_182527	chr22:30127677-30127736	CABP7	Homo sapiens calcium binding protein 7 (CABP7), mRNA [NM_182527]	GO:0048471|GO:0005737|GO:0005794|GO:0005886|GO:0005509|GO:0016021	NM_182527	Hs.643608	164633	7.12219	26.2621	2.97421	4.59106
A_33_P3272957	2.38452	down	NR_038831	chr7:27192283-27192342	LOC100133311	Homo sapiens uncharacterized LOC100133311 (LOC100133311), transcript variant 1, non-coding RNA [NR_038831]		NR_038831	Hs.610216	100133311	11.738	32.8271	3.66626	4.91996
A_24_P354689	2.28049	down	NM_004598	chr5:136311246-136311187	SPOCK1	Homo sapiens sparc/osteonectin, cwcv and kazal-like domains proteoglycan (testican) 1 (SPOCK1), mRNA [NM_004598]	GO:0031594|GO:0004869|GO:0004867|GO:0005509|GO:0010812|GO:0005578|GO:0021953|GO:0014069|GO:0005576|GO:0001558|GO:0005615|GO:0007399|GO:0010951|GO:0007165|GO:0016528|GO:0005737|GO:0033268|GO:0008191|GO:0010977|GO:0001764|GO:0007155|GO:0022008	NM_004598	Hs.596136	6695	10.0592	26.9379	3.43923	4.62858
A_23_P502047	2.22629	down	NM_003741	chr3:184107493-184107552	CHRD	Homo sapiens chordin (CHRD), mRNA [NM_003741]	GO:0007389|GO:0030336|GO:0001707|GO:0033504|GO:0021919|GO:0005576|GO:0009953|GO:0007417|GO:0005615|GO:0001702|GO:0045785|GO:0030514|GO:0001501|GO:0045668|GO:0019955|GO:0030900|GO:0045545|GO:0008201	NM_003741	Hs.166186	8646	663.218	1546.61	9.38746	10.5421
A_23_P13713	2.84586	down	NM_006262	chr12:49692312-49692371	PRPH	Homo sapiens peripherin (PRPH), mRNA [NM_006262]	GO:0005882|GO:0005198|GO:0045104|GO:0043025|GO:0045098	NM_006262	Hs.37044	5630	386.933	1148.03	8.61133	10.1202
A_33_P3685572	2.86819	down	BX649145	chr8:102179109-102179050	LOC157562	Homo sapiens mRNA; cDNA DKFZp686N0244 (from clone DKFZp686N0244). [BX649145]			Hs.27371	157562	356.399	1075.46	8.49733	10.0175
A_23_P52727	3.15631	down	NM_182964	chr11:20143014-20143073	NAV2	Homo sapiens neuron navigator 2 (NAV2), transcript variant 1, mRNA [NM_182964]	GO:0016787|GO:0000166|GO:0004386|GO:0005634|GO:0005524	NM_182964	Hs.502116	89797	204.304	683.045	7.7141	9.37234
A_24_P945096	2.90564	down	NM_021096	chr22:40085423-40085482	CACNA1I	Homo sapiens calcium channel, voltage-dependent, T type, alpha 1I subunit (CACNA1I), transcript variant 1, mRNA [NM_021096]	GO:0005515|GO:0005244|GO:0005245|GO:0008332|GO:0055085|GO:0005891|GO:0007165|GO:0016020|GO:0007411|GO:0006810|GO:0006816|GO:0016021|GO:0051925|GO:0006811	NM_021096	Hs.125116	8911	20.5392	68.5037	4.46228	6.00113
A_23_P110791	3.45094	down	NM_005211	chr5:149432920-149432861	CSF1R	Homo sapiens colony stimulating factor 1 receptor (CSF1R), mRNA [NM_005211]	GO:0008284|GO:0071902|GO:0005886|GO:0008283|GO:0061098|GO:0008360|GO:0019221|GO:0045124|GO:2000147|GO:0042803|GO:0031529|GO:2000249|GO:0046777|GO:0006954|GO:0000166|GO:0030225|GO:0004872|GO:0030224|GO:0070374|GO:0060603|GO:0090197|GO:0030097|GO:0030335|GO:0009986|GO:0048015|GO:0042517|GO:0046488|GO:0030316|GO:0007275|GO:0018108|GO:0005524|GO:0045217|GO:0043235|GO:0007165|GO:0019955|GO:0071345|GO:…	NM_005211	Hs.586219	1436	21.8805	86.5327	4.55361	6.3406
A_23_P96432	2.09415	down	NM_002365	chrX:30255368-30255427	MAGEB3	Homo sapiens melanoma antigen family B, 3 (MAGEB3), mRNA [NM_002365]		NM_002365	Hs.113290	4114	12.8031	31.4454	3.78459	4.85095
A_33_P3318946	2.56709	down	NM_021817	chr1:156595457-156595516	HAPLN2	Homo sapiens hyaluronan and proteoglycan link protein 2 (HAPLN2), mRNA [NM_021817]	GO:0005540|GO:0005488|GO:0005578|GO:0005576|GO:0007155	NM_021817	Hs.410719	60484	36.8504	108.35	5.30443	6.66456
A_24_P110983	5.17292	down	NM_005465	chr1:243665260-243665201	AKT3	Homo sapiens v-akt murine thymoma viral oncogene homolog 3 (protein kinase B, gamma) (AKT3), transcript variant 1, mRNA [NM_005465]	GO:0005515|GO:0007165|GO:0005737|GO:0005794|GO:0004672|GO:0005886|GO:0000166|GO:0004674|GO:0005730|GO:0006468|GO:0005634|GO:0005524	NM_005465	Hs.498292	10000	16.2897	95.3907	4.1198	6.49078
A_23_P329962	4.83691	down	NM_001030019	chr7:48026942-48026883	SUN3	Homo sapiens Sad1 and UNC84 domain containing 3 (SUN3), transcript variant 1, mRNA [NM_001030019]	GO:0016020|GO:0034993|GO:0016021	NM_001030019	Hs.406741	256979	175.985	909.369	7.50611	9.78019
A_33_P3270863	3.27248	down	NM_000379	chr2:31557247-31557188	XDH	Homo sapiens xanthine dehydrogenase (XDH), mRNA [NM_000379]	GO:0008762|GO:0005506|GO:0051537|GO:0004854|GO:0004855|GO:0050660|GO:0016614|GO:0009055|GO:0055086|GO:0005576|GO:0046872|GO:0042803|GO:0005829|GO:0043546|GO:0005737|GO:0006195|GO:0030856|GO:0007595|GO:0005488|GO:0006144|GO:0009115|GO:0005777	NM_000379	Hs.250	7498	5.79368	23.035	2.68861	4.399
A_23_P160336	4.1787	down	NM_020997	chr1:226074167-226074108	LEFTY1	Homo sapiens left-right determination factor 1 (LEFTY1), mRNA [NM_020997]	GO:0007368|GO:0003007|GO:0016049|GO:0007275|GO:0007179|GO:0005576|GO:0000122|GO:0008083|GO:0005615|GO:0005160|GO:0005125	NM_020997	Hs.656214	10637	31.9791	151.187	5.09456	7.15762
A_33_P3344633	2.09229	down	BX648590	chrX:28520123-28520064		Homo sapiens mRNA; cDNA DKFZp686I04191 (from clone DKFZp686I04191). [BX648590]			Hs.639875		614.931	1346.33	9.27411	10.3392
A_24_P381199	2.21408	down	NM_001003818	chr11:5633867-5633926	TRIM6	Homo sapiens tripartite motif containing 6 (TRIM6), transcript variant 1, mRNA [NM_001003818]	GO:0005622|GO:0003674|GO:0070206|GO:0005737|GO:0008270|GO:0046872	NM_001003818	Hs.729048	117854	278.2	649.508	8.14811	9.29482
A_24_P259607	2.11121	down	NM_017982	chr1:223394735-223394676	SUSD4	Homo sapiens sushi domain containing 4 (SUSD4), transcript variant 1, mRNA [NM_017982]	GO:0016020|GO:0016021	NM_017982	Hs.497841	55061	33.2357	80.2485	5.14785	6.22592
A_33_P3359748	2.66801	down	AK093718	chr1:109779432-109779491	SARS	seryl-tRNA synthetase [Source:HGNC Symbol;Acc:10537] [ENST00000369923]	GO:0010467|GO:0003723|GO:0016874|GO:0004828|GO:0005524|GO:0006412|GO:0008033|GO:0005829|GO:0006418|GO:0005739|GO:0005737|GO:0006434|GO:0000166		Hs.531176	6301	202.678	579.777	7.70312	9.11888
A_33_P3413355	3.64767	down	NM_003654	chr11:45670488-45670429	CHST1	Homo sapiens carbohydrate (keratan sulfate Gal-6) sulfotransferase 1 (CHST1), mRNA [NM_003654]	GO:0006790|GO:0045130|GO:0006954|GO:0005794|GO:0016020|GO:0005976|GO:0000139|GO:0008146|GO:0016021|GO:0006012|GO:0016740|GO:0042339	NM_003654	Hs.104576	8534	122.824	479.437	6.98486	8.85183
A_33_P3258362	2.40211	down	NM_000517	chr16:223555-223614	HBA2	Homo sapiens hemoglobin, alpha 2 (HBA2), mRNA [NM_000517]	GO:0005515|GO:0042542|GO:0005833|GO:0051291|GO:0046872|GO:0015671|GO:0031838|GO:0004601|GO:0019825|GO:0022627|GO:0005344|GO:0006810|GO:0042744|GO:0010942|GO:0031720|GO:0020037	NM_000517	Hs.654744	3040	99.8779	262.121	6.69659	7.96089
A_23_P6771	2.01323	down	NM_014583	chr3:8609688-8609747	LMCD1	Homo sapiens LIM and cysteine-rich domains 1 (LMCD1), mRNA [NM_014583]	GO:0031012|GO:0006355|GO:0005737|GO:0003714|GO:0008270|GO:0005634|GO:0000122|GO:0070886|GO:0010611|GO:0005615|GO:0046872	NM_014583	Hs.475353	29995	271.476	581.574	8.11459	9.1241
A_23_P252541	2.76812	down	NM_177403		RAB7B	Homo sapiens RAB7B, member RAS oncogene family (RAB7B), transcript variant 1, mRNA [NM_177403]	GO:0000166|GO:0007264|GO:0015031|GO:0005525|GO:0005764	NM_177403	Hs.534612	338382	21.8589	69.3597	4.55116	6.02007
A_23_P19624	2.20861	down	NM_001718	chr6:7881395-7881454	BMP6	Homo sapiens bone morphogenetic protein 6 (BMP6), mRNA [NM_001718]	GO:0051216|GO:0001654|GO:0005615|GO:0060395|GO:0030539|GO:0006955|GO:0006954|GO:0045944|GO:0030501|GO:0046982|GO:0001822|GO:0010862|GO:0007275|GO:0005576|GO:0030509|GO:0005125|GO:0045669|GO:0001958|GO:0001501|GO:0001938|GO:0070700|GO:0045666|GO:0008083|GO:0040007|GO:0045603|GO:0032349	NM_001718	Hs.285671	654	123.404	295.915	6.99354	8.13668
A_24_P250227	2.20454	down	NM_021724	chr17:38251258-38251199	NR1D1	Homo sapiens nuclear receptor subfamily 1, group D, member 1 (NR1D1), mRNA [NM_021724]	GO:2000189|GO:0034339|GO:0034144|GO:0010467|GO:0000790|GO:0003700|GO:0044212|GO:0003714|GO:0003707|GO:0005634|GO:0010871|GO:0000122|GO:0046872|GO:0043565|GO:0071222|GO:0043401|GO:0007623|GO:0004872|GO:0005654|GO:0008270|GO:0004879|GO:0030522	NM_021724	Hs.592130	9572	560.431	1291.99	9.1405	10.281
A_23_P11629	2.40679	down	NM_182532	chr1:55457776-55457835	TMEM61	Homo sapiens transmembrane protein 61 (TMEM61), mRNA [NM_182532]	GO:0016020|GO:0016021	NM_182532	Hs.663950	199964	336.289	853.659	8.41664	9.68375
A_32_P98072	3.80833	down	NM_007113	chr1:152078925-152078866	TCHH	Homo sapiens trichohyalin (TCHH), mRNA [NM_007113]	GO:0008150|GO:0005813|GO:0005737|GO:0005886|GO:0005509|GO:0031424|GO:0045111|GO:0005856	NM_007113	Hs.432416	7062	11.6618	51.9002	3.6569	5.58606
A_23_P126869	2.53278	down	NM_016233	chr1:17609929-17609988	PADI3	Homo sapiens peptidyl arginine deiminase, type III (PADI3), mRNA [NM_016233]	GO:0018101|GO:0005737|GO:0016787|GO:0005509|GO:0005730|GO:0005634|GO:0004668|GO:0006464	NM_016233	Hs.149195	51702	31.2747	90.2816	5.06234	6.40306
A_23_P107247	2.49724	down	NM_018896	chr17:48704244-48704303	CACNA1G	Homo sapiens calcium channel, voltage-dependent, T type, alpha 1G subunit (CACNA1G), transcript variant 1, mRNA [NM_018896]	GO:0005244|GO:0005245|GO:0005886|GO:0008332|GO:0007268|GO:0055085|GO:0005891|GO:0060371|GO:0010045|GO:0016020|GO:0002027|GO:0007411|GO:0006810|GO:0006816|GO:0016021|GO:0005216|GO:0006811	NM_018896	Hs.591169	8913	145.293	395.272	7.235	8.55533
A_23_P120694	2.55294	down	NM_172201	chr21:35743203-35743262	KCNE2	Homo sapiens potassium voltage-gated channel, Isk-related family, member 2 (KCNE2), mRNA [NM_172201]	GO:0006936|GO:0005244|GO:0005886|GO:0008076|GO:0008015|GO:0005249|GO:0008016|GO:0015459|GO:0016021|GO:0006813|GO:0005764|GO:0006811	NM_172201	Hs.551521	9992	17.022	50.3581	4.19069	5.54285
A_24_P394940	2.0229	down	NM_000773	chr10:135346267-135346326	CYP2E1	Homo sapiens cytochrome P450, family 2, subfamily E, polypeptide 1 (CYP2E1), mRNA [NM_000773]	GO:0005792|GO:0006805|GO:0017144|GO:0005783|GO:0009055|GO:0016098|GO:0046872|GO:0004497|GO:0019825|GO:0016020|GO:0016709|GO:0005789|GO:0016491|GO:0016712|GO:0019899|GO:0008202|GO:0055114|GO:0046483|GO:0020037	NM_000773	Hs.12907	1571	32.7448	75.7941	5.12735	6.14377
A_23_P394567	2.44402	down	NM_020853	chr12:13236125-13236184	KIAA1467	Homo sapiens KIAA1467 (KIAA1467), mRNA [NM_020853]	GO:0016020|GO:0016021	NM_020853	Hs.132660	57613	1204.9	3061.02	10.2485	11.5378
A_33_P3286372	2.69799	down	AK057831	chr2:10351473-10351532	C2orf48	chromosome 2 open reading frame 48 [Source:HGNC Symbol;Acc:26322] [ENST00000381786]			Hs.676025	348738	26.6578	82.2697	4.83148	6.26336
A_23_P101505	2.50318	down	NM_144947	chr19:51525685-51525626	KLK11	Homo sapiens kallikrein-related peptidase 11 (KLK11), transcript variant 2, mRNA [NM_144947]	GO:0004252|GO:0006508|GO:0008236|GO:0008233|GO:0005576	NM_144947	Hs.57771	11012	6.41034	19.393	2.82663	4.1504
A_23_P56356	2.23412	down	NM_153021	chr2:28866046-28866105	PLB1	Homo sapiens phospholipase B1 (PLB1), transcript variant 1, mRNA [NM_153021]	GO:0016042|GO:0016324|GO:0005886|GO:0004622|GO:0004623|GO:0016021|GO:0001523|GO:0016298|GO:0008202	NM_153021	Hs.444933	151056	16.7744	43.232	4.16402	5.32372
A_32_P69849	3.96374	down	NM_001012978	chrX:101408900-101408841	BEX5	Homo sapiens brain expressed, X-linked 5 (BEX5), transcript variant 1, mRNA [NM_001012978]	GO:0005737	NM_001012978	Hs.47209	340542	9.69477	44.9895	3.39454	5.3814
A_24_P331704	2.11657	down	NM_182507	chr12:52563544-52563485	KRT80	Homo sapiens keratin 80 (KRT80), transcript variant 1, mRNA [NM_182507]	GO:0005198|GO:0045095	NM_182507	Hs.140978	144501	184.737	423.054	7.57642	8.65814
A_23_P101564	4.37786	down	NM_019113	chr19:49260204-49260263	FGF21	Homo sapiens fibroblast growth factor 21 (FGF21), mRNA [NM_019113]	GO:0005515|GO:0007165|GO:0046326|GO:0007267|GO:0005625|GO:0005576|GO:0070374|GO:0008083	NM_019113	Hs.283015	26291	6.96441	36.3698	2.94417	5.0744
A_33_P3342081	2.17805	down	NM_001198	chr6:106557662-106557721	PRDM1	Homo sapiens PR domain containing 1, with ZNF domain (PRDM1), transcript variant 1, mRNA [NM_001198]	GO:0003700|GO:0042826|GO:0045579|GO:0001893|GO:0001892|GO:0030889|GO:0005634|GO:0000122|GO:0003676|GO:0007281|GO:0046872|GO:0043565|GO:0005622|GO:0010628|GO:0005737|GO:0045165|GO:0008270|GO:0031665	NM_001198	Hs.436023	639	75.5457	181.361	6.29923	7.42226
A_23_P204847	2.26415	down	NM_002298	chr13:46700396-46700337	LCP1	Homo sapiens lymphocyte cytosolic protein 1 (L-plastin) (LCP1), mRNA [NM_002298]	GO:0030054|GO:0005886|GO:0005884|GO:0005509|GO:0031100|GO:0001891|GO:0003779|GO:0032587|GO:0015629|GO:0001726|GO:0042802|GO:0005829|GO:0005737|GO:0051015|GO:0033157|GO:0051017|GO:0002286	NM_002298	Hs.381099	3936	83.6714	208.068	6.44365	7.62262
A_23_P72096	2.13053	down	NM_000575	chr2:113532421-113532362	IL1A	Homo sapiens interleukin 1, alpha (IL1A), mRNA [NM_000575]	GO:0032755|GO:0005515|GO:0014070|GO:0008285|GO:0008283|GO:0019221|GO:0046330|GO:0031424|GO:0032874|GO:0050715|GO:0033591|GO:0005615|GO:0010893|GO:0005829|GO:0034605|GO:0006955|GO:0006954|GO:0001660|GO:0032496|GO:0051781|GO:0070374|GO:0043123|GO:0010332|GO:0001666|GO:0005149|GO:0009986|GO:0005507|GO:0010193|GO:0006915|GO:0010243|GO:0045840|GO:0006916|GO:0005576|GO:0005125|GO:0010575|GO:0045766|GO:…	NM_000575	Hs.1722	3552	7.04591	18.0754	2.96131	4.05252
A_23_P99642	4.15474	down	NM_001126106	chr14:23242663-23242604	SLC7A7	Homo sapiens solute carrier family 7 (amino acid transporter light chain, y+L system), member 7 (SLC7A7), transcript variant 3, mRNA [NM_001126106]	GO:0006520|GO:0005886|GO:0006865|GO:0050900|GO:0055085|GO:0016323|GO:0034641|GO:0006461|GO:0015171|GO:0005887|GO:0007596|GO:0006810|GO:0006811	NM_001126106	Hs.513147	9056	5	22.7657	2.32603	4.38079
A_33_P3314471	2.63732	down		chr2:86385558-86385499	IMMT	inner membrane protein, mitochondrial [Source:HGNC Symbol;Acc:6047] [ENST00000474969]	GO:0005739|GO:0005515|GO:0008150|GO:0016020|GO:0005743|GO:0031305|GO:0016021			10989	13.8534	42.4499	3.89276	5.29183
A_23_P350005	2.17066	down	NM_173553	chr4:189012558-189012499	TRIML2	Homo sapiens tripartite motif family-like 2 (TRIML2), mRNA [NM_173553]	GO:0016874	NM_173553	Hs.276429	205860	1071.2	2419.1	10.0817	11.1999
A_23_P147805	3.59758	down	BC047030	chr7:48134390-48146494	UPP1	uridine phosphorylase 1 [Source:HGNC Symbol;Acc:12576] [ENST00000457596]	GO:0055086|GO:0006220|GO:0043097|GO:0003824|GO:0009166|GO:0046108|GO:0005829|GO:0005737|GO:0006139|GO:0046135|GO:0009116|GO:0006206|GO:0004850		Hs.488240	7378	160.674	622.791	7.3813	9.22832
A_32_P86763	3.1415	down	NM_004613	chr20:36757912-36757853	TGM2	Homo sapiens transglutaminase 2 (C polypeptide, protein-glutamine-gamma-glutamyltransferase) (TGM2), transcript variant 1, mRNA [NM_004613]	GO:0005515|GO:0016746|GO:0005886|GO:0019904|GO:0043277|GO:0006917|GO:0005525|GO:0048661|GO:0046872|GO:0045785|GO:0005739|GO:0005737|GO:0018149|GO:0001974|GO:0051482|GO:0003810|GO:0050729|GO:0051260|GO:0018153|GO:0060662|GO:0043123|GO:0060445	NM_004613	Hs.517033	7052	22.5498	81.5878	4.59742	6.24888
A_23_P3379	2.21167	down	NM_002891	chr15:79282572-79277529	RASGRF1	Homo sapiens Ras protein-specific guanine nucleotide-releasing factor 1 (RASGRF1), transcript variant 1, mRNA [NM_002891]	GO:0008624|GO:0035020|GO:0005886|GO:0008283|GO:0007264|GO:0035023|GO:0007268|GO:0046579|GO:0046578|GO:0031175|GO:0005829|GO:0030426|GO:0005085|GO:0048168|GO:0048167|GO:0019717|GO:0005089|GO:0005088|GO:0051056|GO:0048011|GO:0007616|GO:0006915|GO:0032863|GO:0007165|GO:0032320|GO:0035254	NM_002891	Hs.459035	5923	29.2049	74.291	4.96697	6.1121
A_23_P379649	6.98674	down	NM_001003940	chr15:40380509-40380450	BMF	Homo sapiens Bcl2 modifying factor (BMF), transcript variant 1, mRNA [NM_001003940]	GO:0005515|GO:0032464|GO:0008633|GO:0001669|GO:0005886|GO:0006915|GO:0005741|GO:0042981|GO:0016459|GO:0005829|GO:0005737|GO:0090200|GO:0008629	NM_001003940	Hs.591104	90427	10.8429	87.4744	3.55212	6.35674
A_23_P66881	3.25942	down	NM_003835	chr17:63223600-63223659	RGS9	Homo sapiens regulator of G-protein signaling 9 (RGS9), transcript variant 1, mRNA [NM_003835]	GO:0043627|GO:0005886|GO:0005834|GO:0005634|GO:0007212|GO:0032403|GO:0007399|GO:0043547|GO:0035556|GO:0005737|GO:0008277|GO:0004871|GO:0009968|GO:0007601|GO:0050896|GO:0005096	NM_003835	Hs.664380	8787	104.228	369.136	6.75667	8.46129
A_23_P201636	2.14862	down	NM_005562	chr1:183213610-183213669	LAMC2	Homo sapiens laminin, gamma 2 (LAMC2), transcript variant 1, mRNA [NM_005562]	GO:0048471|GO:0034329|GO:0005624|GO:0005576|GO:0005607|GO:0005625|GO:0005615|GO:0005604|GO:0008544|GO:0031581|GO:0007155|GO:0005938|GO:0008201	NM_005562	Hs.591484	3918	1059.25	2361.76	10.0682	11.1716
A_32_P87013	2.41201	down	NM_000584	chr4:74609265-74609324	IL8	Homo sapiens interleukin 8 (IL8), mRNA [NM_000584]	GO:0005515|GO:0005153|GO:0008285|GO:0019722|GO:0002237|GO:0006928|GO:0005615|GO:0030155|GO:0005622|GO:0035556|GO:0045091|GO:0006955|GO:0006954|GO:0006935|GO:0007050|GO:0030097|GO:0008009|GO:0030593|GO:0005576|GO:0001525|GO:0048566|GO:0050930|GO:0007165|GO:0071222|GO:0007186|GO:0090023|GO:0042119	NM_000584	Hs.624	3576	40.149	110.234	5.41909	6.68933
A_24_P339944	3.19896	down	NM_002608	chr22:39620158-39620099	PDGFB	Homo sapiens platelet-derived growth factor beta polypeptide (PDGFB), transcript variant 1, mRNA [NM_002608]	GO:0005515|GO:0014070|GO:0043498|GO:0043499|GO:0005518|GO:0042803|GO:0007507|GO:0043552|GO:0018105|GO:0007179|GO:0032355|GO:0035793|GO:0032868|GO:0030336|GO:0030335|GO:0046982|GO:0045743|GO:0009986|GO:0045740|GO:0010512|GO:0001892|GO:0030168|GO:0045840|GO:0007275|GO:0014068|GO:0018108|GO:0005161|GO:0043536|GO:0030031|GO:0005788|GO:0016049|GO:0045893|GO:0045892|GO:0008083|GO:0010544|GO:0008284|GO:…	NM_002608	Hs.1976	5155	154.722	531.937	7.31853	8.99613
A_33_P3439713	2.32605	down	AK094982	chr15:31767669-31767610	LOC283713	Homo sapiens cDNA FLJ37663 fis, clone BRHIP2011120. [AK094982]			Hs.4986	283713	30.4312	81.3784	5.02766	6.24554
A_23_P143143	2.4575	down	NM_002166	chr2:8822642-8823030	ID2	Homo sapiens inhibitor of DNA binding 2, dominant negative helix-loop-helix protein (ID2), mRNA [NM_002166]	GO:0005515|GO:0001656|GO:0045578|GO:0003166|GO:0005634|GO:0045777|GO:0071158|GO:0043433|GO:0005829|GO:0005737|GO:0048541|GO:0021772|GO:0009649|GO:0048469|GO:0001779|GO:0000785|GO:0071285|GO:2000178|GO:0002521|GO:0005730|GO:0007275|GO:0048663|GO:0000122|GO:0048661|GO:0045787|GO:0019216|GO:0043392|GO:0010628|GO:0033598|GO:0043234|GO:0048711|GO:0045668|GO:0048557|GO:0045665|GO:0045648|GO:0014003|GO:…	NM_002166	Hs.180919	3398	7237.72	18593.6	12.8195	14.1167
A_33_P3420224	2.16771	down	NM_001033113	chr9:140328875-140328816	ENTPD8	Homo sapiens ectonucleoside triphosphate diphosphohydrolase 8 (ENTPD8), transcript variant 1, mRNA [NM_001033113]	GO:0017111|GO:0017110|GO:0016787|GO:0005886|GO:0000166|GO:0009124|GO:0005624|GO:0016021|GO:0009133|GO:0005524	NM_001033113	Hs.512562	377841	61.5514	148.548	6.0128	7.12897
A_24_P267293	2.01578	down	NM_015077	chr17:26727741-26727800	SARM1	Homo sapiens sterile alpha and TIR motif containing 1 (SARM1), mRNA [NM_015077]	GO:0005622|GO:0007165|GO:0005737|GO:0005488|GO:0045087	NM_015077	Hs.728332	23098	22.9681	53.7069	4.62634	5.63768
A_33_P3246950	2.38273	down	BX117927	chr7:13894064-13894005		BX117927 Soares_NFL_T_GBC_S1 Homo sapiens cDNA clone IMAGp998E153901, mRNA sequence [BX117927]			Hs.127078		333.87	835.332	8.4038	9.65642
A_23_P28466	3.22006	down	NM_178821	chr2:228786256-228788687	WDR69	Homo sapiens WD repeat domain 69 (WDR69), mRNA [NM_178821]	GO:0005929	NM_178821	Hs.424594	164781	6.7511	26.2306	2.9018	4.58888
A_23_P421401	2.86919	down	NM_002609	chr5:149493523-149493464	PDGFRB	Homo sapiens platelet-derived growth factor receptor, beta polypeptide (PDGFRB), mRNA [NM_002609]	GO:0005515|GO:0006807|GO:0050730|GO:0071670|GO:0031226|GO:0048705|GO:0072277|GO:0004992|GO:0046777|GO:0000166|GO:0001894|GO:0043552|GO:0048745|GO:0032956|GO:0035441|GO:0055003|GO:0035791|GO:0070374|GO:0035793|GO:0030335|GO:0048407|GO:0046488|GO:0014068|GO:0007275|GO:0018108|GO:0045840|GO:0005161|GO:0001701|GO:0005887|GO:0008284|GO:0005019|GO:0005886|GO:0030325|GO:0061298|GO:0005634|GO:0090280|GO:…	NM_002609	Hs.509067	5159	12.8374	42.909	3.78817	5.30882
A_24_P190472	6.69011	down	NM_003064	chr20:43882279-43882220	SLPI	Homo sapiens secretory leukocyte peptidase inhibitor (SLPI), mRNA [NM_003064]	GO:0032091|GO:0031012|GO:0010951|GO:0005515|GO:0004866|GO:0004867|GO:0005576|GO:0019899|GO:0045071	NM_003064	Hs.517070	6590	20.2643	154.325	4.44418	7.18621
A_23_P376449	2.30322	down		chr10:052467309-052467250		BC012612 cathepsin L, preproprotein {Homo sapiens} (exp=-1; wgp=0; cg=0), partial (54%) [THC2532340]					339.603	820.176	8.42886	9.63251
A_33_P3363799	7.54394	down	NM_001242607	chr11:113149074-113149133	NCAM1	Homo sapiens neural cell adhesion molecule 1 (NCAM1), transcript variant 5, mRNA [NM_001242607]	GO:0009986|GO:0005886|GO:0000139|GO:0007411|GO:0019221|GO:0005576|GO:0031225|GO:0016021|GO:0007155|GO:0060333	NM_001242607	Hs.503878	4684	18.6253	160.597	4.32619	7.24151
A_33_P3539684	2.0721	down	NR_027312	chr6:142847941-142847882	LOC153910	Homo sapiens uncharacterized LOC153910 (LOC153910), transcript variant 2, non-coding RNA [NR_027312]		NR_027312	Hs.350819	153910	8.47676	20.9848	3.21493	4.26603
A_23_P207201	2.89233	down	NM_001039933	chr17:62007212-62007153	CD79B	Homo sapiens CD79b molecule, immunoglobulin-associated beta (CD79B), transcript variant 3, mRNA [NM_001039933]	GO:0007165|GO:0006955|GO:0005737|GO:0005794|GO:0005886|GO:0005887|GO:0005730|GO:0005634|GO:0007166|GO:0004888	NM_001039933	Hs.89575	974	18.5228	62.03	4.31749	5.84972
A_33_P3235731	2.35676	down	AF370371	chr8:142447946-142448005		Homo sapiens FP248 mRNA, complete cds. [AF370371]			Hs.626164		7.57045	21.4746	3.06452	4.30133
A_33_P3382999	4.32416	down	NM_001085382	chr4:7434171-7434112	PSAPL1	Homo sapiens prosaposin-like 1 (gene/pseudogene) (PSAPL1), mRNA [NM_001085382]	GO:0006665|GO:0006629|GO:0005576|GO:0005764	NM_001085382	Hs.662523	768239	5.65652	29.7588	2.65446	4.76688
A_24_P940644	4.31148	down	NM_003061	chr10:98758072-98758013	SLIT1	Homo sapiens slit homolog 1 (Drosophila) (SLIT1), mRNA [NM_003061]	GO:0031290|GO:0051964|GO:0021510|GO:0005509|GO:0050919|GO:0048843|GO:0043395|GO:0005576|GO:0007275|GO:0048846|GO:0048495|GO:0005615|GO:0048853|GO:0033563|GO:0030154|GO:0007399|GO:0021834|GO:0022028|GO:0005737|GO:0008045|GO:0040023|GO:0007411|GO:0007420	NM_003061	Hs.632082	6585	5	23.6605	2.32603	4.43422
A_24_P237878	2.13352	down	NM_207368	chr17:79780401-79780342	FAM195B	Homo sapiens family with sequence similarity 195, member B (FAM195B), transcript variant 1, mRNA [NM_207368]		NM_207368	Hs.514632	348262	1222.68	2712.09	10.2708	11.364
A_23_P422245	110.108	down	NM_173665	chr5:93855438-93855379	KIAA0825	Homo sapiens KIAA0825 (KIAA0825), transcript variant 2, mRNA [NM_173665]		NM_173665	Hs.425123	285600	25.5142	3098.09	4.76766	11.5504
A_33_P3258777	2.05187	down	BC010180	chr4:2452026-2452085		Homo sapiens hypothetical gene supported by BC010180, mRNA (cDNA clone IMAGE:4310501), with apparent retained intron. [BC010180]			Hs.443116		24.5162	57.8941	4.71645	5.75339
A_33_P3248654	2.40613	down	NM_006513	chr1:109780709-109780768	SARS	Homo sapiens seryl-tRNA synthetase (SARS), transcript variant 1, mRNA [NM_006513]	GO:0010467|GO:0003723|GO:0016874|GO:0004828|GO:0005524|GO:0006412|GO:0008033|GO:0005829|GO:0006418|GO:0005739|GO:0005737|GO:0006434|GO:0000166	NM_006513	Hs.531176	6301	7568.41	18885.7	12.8794	14.1462
A_33_P3370615	2.0761	down		chr2:36759042-36758983		Uncharacterized protein [Source:UniProtKB/TrEMBL;Acc:B5MCU5] [ENST00000406220]					26.9291	64.1935	4.84569	5.89957
A_33_P3419383	3.42986	down	NM_014476	chr4:186421901-186421842	PDLIM3	Homo sapiens PDZ and LIM domain 3 (PDLIM3), transcript variant 1, mRNA [NM_014476]	GO:0007507|GO:0030018|GO:0005737|GO:0042805|GO:0008270|GO:0007015|GO:0015629|GO:0008307|GO:0046872	NM_014476	Hs.85862	27295	7.1181	29.4166	2.97276	4.75091
A_33_P3760937	2.34606	down	AK094988	chr9:90459517-90459458	LOC497256	Homo sapiens cDNA FLJ37669 fis, clone BRHIP2011891. [AK094988]			Hs.584108	497256	500.557	1221.55	8.97477	10.205
A_23_P361584	2.35626	down	NM_152680	chr4:153547361-153547302	TMEM154	Homo sapiens transmembrane protein 154 (TMEM154), mRNA [NM_152680]	GO:0016020|GO:0016021	NM_152680	Hs.518900	201799	93.5153	240.522	6.59708	7.83358
A_23_P259692	2.4379	down	NM_058179	chr9:80944778-80944837	PSAT1	Homo sapiens phosphoserine aminotransferase 1 (PSAT1), transcript variant 1, mRNA [NM_058179]	GO:0030170|GO:0008652|GO:0004648|GO:0006564|GO:0016740|GO:0008615	NM_058179	Hs.494261	29968	16347.5	42105.3	13.9936	15.2792
A_33_P3843285	3.14681	down	XR_110023	chr3:65858567-65858508		MAGI1 intronic transcript 1 (non-protein coding) [Source:HGNC Symbol;Acc:42436] [ENST00000460754]		XR_110023	Hs.664969		17.5853	63.9059	4.23638	5.89027
A_23_P55356	2.67122	down	NM_182566	chr17:4688732-4688673	VMO1	Homo sapiens vitelline membrane outer layer 1 homolog (chicken) (VMO1), transcript variant 1, mRNA [NM_182566]	GO:0030704|GO:0005576	NM_182566	Hs.122561	284013	16.2641	50.1321	4.1182	5.5357
A_23_P111995	2.35272	down	NM_002318	chr8:23154845-23154786	LOXL2	Homo sapiens lysyl oxidase-like 2 (LOXL2), mRNA [NM_002318]	GO:0016641|GO:0016020|GO:0005507|GO:0007568|GO:0016491|GO:0009055|GO:0005576|GO:0007155|GO:0005615|GO:0046872|GO:0006464|GO:0005044	NM_002318	Hs.626637	4017	1533.97	3708.58	10.5933	11.8277
A_24_P914940	2.1879	down	NM_001145784	chr19:19288116-19288057	MEF2BNB	Homo sapiens MEF2B neighbor (MEF2BNB), transcript variant 1, mRNA [NM_001145784]	GO:0007507|GO:0005515	NM_001145784	Hs.153629	729991	6800.65	15391.1	12.7252	13.8548
A_33_P3374443	2.41655	down	NM_024003	chrX:153137700-153137641	L1CAM	Homo sapiens L1 cell adhesion molecule (L1CAM), transcript variant 2, mRNA [NM_024003]	GO:0008219|GO:0005886|GO:0050900|GO:0043621|GO:0030154|GO:0031175|GO:0050850|GO:0042802|GO:0006935|GO:0007411|GO:0043195|GO:0007159|GO:0033691|GO:0007155|GO:0007156|GO:0007157|GO:0022409|GO:0005624|GO:0007275|GO:0033631|GO:0030165|GO:0007399|GO:0042734|GO:0034109|GO:0005178|GO:0007596|GO:0016021|GO:0007166|GO:0009897	NM_024003	Hs.522818	3897	5.70415	16.7735	2.66691	3.93986
A_23_P81262	2.17376	down	NM_018938	chr5:140504410-140504469	PCDHB4	Homo sapiens protocadherin beta 4 (PCDHB4), mRNA [NM_018938]	GO:0016339|GO:0005737|GO:0005886|GO:0005887|GO:0005509|GO:0007268|GO:0045111|GO:0016021|GO:0007155|GO:0007416|GO:0007156|GO:0007399	NM_018938	Hs.591250	56131	8.43529	21.9064	3.206	4.32619
A_23_P321501	2.36994	down	NM_182908	chr14:24114500-24114560	DHRS2	Homo sapiens dehydrogenase/reductase (SDR family) member 2 (DHRS2), transcript variant 1, mRNA [NM_182908]	GO:0043066|GO:0004090|GO:0008285|GO:0009636|GO:0005634|GO:0005635|GO:0005739|GO:0005737|GO:0000166|GO:0016491|GO:0008207|GO:0034599|GO:0043011|GO:0055114	NM_182908	Hs.272499	10202	302.144	751.449	8.26393	9.50878
A_23_P255968	2.10553	down	NM_003967	chr6:132910215-132910156	TAAR5	Homo sapiens trace amine associated receptor 5 (TAAR5), mRNA [NM_003967]	GO:0007165|GO:0007186|GO:0005886|GO:0005887|GO:0004930|GO:0007268|GO:0004872|GO:0016021|GO:0004871	NM_003967	Hs.248198	9038	969.191	2125.34	9.94066	11.0148
A_32_P201530	2.23946	down	NM_025248	chr17:36686449-36686390	SRCIN1	Homo sapiens SRC kinase signaling inhibitor 1 (SRCIN1), mRNA [NM_025248]	GO:0005515|GO:0030334|GO:0030424|GO:0030054|GO:0005886|GO:0019901|GO:0061098|GO:0061099|GO:0045202|GO:0014069|GO:0042995|GO:0006887|GO:0015629|GO:0030425|GO:0005737|GO:0007162|GO:0045211|GO:0034446|GO:0061001|GO:0005925	NM_025248	Hs.448872	80725	36.3055	92.8781	5.28335	6.4465
A_33_P3349424	2.95423	down	NR_027433	chr2:171569008-171568949	LOC440925	Homo sapiens uncharacterized LOC440925 (LOC440925), non-coding RNA [NR_027433]		NR_027433		440925	8.02751	28.3301	3.13617	4.69895
A_23_P48029	2.14125	down	NM_016184	chr12:8290933-8290992	CLEC4A	Homo sapiens C-type lectin domain family 4, member A (CLEC4A), transcript variant 1, mRNA [NM_016184]	GO:0016020|GO:0005887|GO:0005488|GO:0045087|GO:0005529|GO:0007155|GO:0007166|GO:0004888	NM_016184	Hs.504657	50856	80.9887	191.831	6.40112	7.49957
A_23_P14083	2.10477	down	NM_181847	chr12:47470990-47470931	AMIGO2	Homo sapiens adhesion molecule with Ig-like domain 2 (AMIGO2), transcript variant 2, mRNA [NM_181847]	GO:0043069|GO:0005886|GO:0006916|GO:0005634|GO:0016021|GO:0007155|GO:0007156|GO:0007157	NM_181847	Hs.121520	347902	76.4614	178.274	6.31863	7.39229
A_23_P39840	2.08159	down	NM_006634	chr2:85818953-85820097	VAMP5	Homo sapiens vesicle-associated membrane protein 5 (myobrevin) (VAMP5), mRNA [NM_006634]	GO:0005802|GO:0007517|GO:0005794|GO:0005886|GO:0007519|GO:0005887|GO:0007275|GO:0016192|GO:0030154|GO:0012505	NM_006634	Hs.534373	10791	44.1902	103.91	5.55402	6.6117
A_23_P33875	2.01587	down	NM_001034832	chrX:48252375-48252434	SSX4B	Homo sapiens synovial sarcoma, X breakpoint 4B (SSX4B), transcript variant 1, mRNA [NM_001034832]	GO:0005622|GO:0006355|GO:0005634|GO:0003676	NM_001034832	Hs.648298	548313	9.47374	22.6781	3.36281	4.37421
A_23_P50799	2.38995	down	NM_013939	chr19:15839700-15839759	OR10H2	Homo sapiens olfactory receptor, family 10, subfamily H, member 2 (OR10H2), mRNA [NM_013939]	GO:0004984|GO:0005886|GO:0004930|GO:0004872|GO:0016021|GO:0004871|GO:0050896	NM_013939	Hs.247694	26538	1015.88	2526.47	10.0077	11.2646
A_23_P119916	2.28752	down	NM_006522	chr2:219738852-219738911	WNT6	Homo sapiens wingless-type MMTV integration site family, member 6 (WNT6), mRNA [NM_006522]	GO:0060684|GO:0001658|GO:0001664|GO:0009798|GO:0005886|GO:0009986|GO:0071300|GO:0070172|GO:0005578|GO:0007267|GO:0005576|GO:0007275|GO:0072079|GO:0009952|GO:0005615|GO:0061303|GO:0010628|GO:0072080|GO:0030182|GO:0042475|GO:0048754|GO:0045893|GO:0060070	NM_006522	Hs.29764	7475	98.2329	245.488	6.66957	7.86335
A_32_P64200	2.55606	down	NM_002098	chr6:42151260-42151201	GUCA1B	Homo sapiens guanylate cyclase activator 1B (retina) (GUCA1B), mRNA [NM_002098]	GO:0007589|GO:0030249|GO:0005886|GO:0005509|GO:0031282|GO:0007267|GO:0007602|GO:0007168|GO:0007601|GO:0050896|GO:0008048	NM_002098	Hs.446529	2979	530.918	1413.53	9.05952	10.4134
A_23_P96501	6.68775	down	NM_001003811	chrX:69749033-69748974	TEX11	Homo sapiens testis expressed 11 (TEX11), transcript variant 1, mRNA [NM_001003811]	GO:0005515	NM_001003811	Hs.121776	56159	5.62679	45.1548	2.64469	5.38621
A_33_P3347291	2.80074	down	NM_001199219	chr7:30797158-30797217	INMT	Homo sapiens indolethylamine N-methyltransferase (INMT), transcript variant 2, mRNA [NM_001199219]	GO:0005737|GO:0008168|GO:0030748|GO:0016740	NM_001199219	Hs.632629	11185	5	15.5034	2.32603	3.81184
A_33_P3336557	2.09966	down	CR591103	chr3:197387558-197387499		full-length cDNA clone CS0DL001YG15 of B cells (Ramos cell line) Cot 25-normalized of Homo sapiens (human) [CR591103]			Hs.721131		241.712	540.663	7.95141	9.02156
A_32_P141488	2.06391	down		chr11:071491816-071491875		ENPP7_RAT (Q5EZ72) Ectonucleotide pyrophosphatase/phosphodiesterase 7 precursor (ENPP-7) (Alkaline sphingomyelin phosphodiesterase) (Intestinal alkaline sphingomyelinase) (Alk-SMase) , partial (12%) [THC2664479]					73.9425	168.541	6.2714	7.31677
A_23_P397468	2.45391	down	NM_012351	chr1:159410049-159410108	OR10J1	Homo sapiens olfactory receptor, family 10, subfamily J, member 1 (OR10J1), mRNA [NM_012351]	GO:0007338|GO:0004984|GO:0007186|GO:0005886|GO:0005887|GO:0004930|GO:0007606|GO:0004872|GO:0004871|GO:0050896	NM_012351	Hs.532661	26476	7.70536	22.7378	3.08234	4.37742
A_33_P3271341	4.44336	down	XR_109306	chr16:57850762-57850821		Uncharacterized protein [Source:UniProtKB/TrEMBL;Acc:Q86VG7] [ENST00000335616]		XR_109306	Hs.434720		5	24.3425	2.32603	4.47768
A_23_P93704	2.08361	down	NM_001004323	chr7:100061623-100061288	C7orf61	Homo sapiens chromosome 7 open reading frame 61 (C7orf61), mRNA [NM_001004323]		NM_001004323	Hs.632306	402573	16.9865	41.0131	4.18707	5.24616
A_33_P3367361	2.67408	down	NM_031453	chr10:14560784-14560725	FAM107B	Homo sapiens family with sequence similarity 107, member B (FAM107B), mRNA [NM_031453]		NM_031453	Hs.446315	83641	1413.45	3899.28	10.4762	11.8952
A_23_P163567	2.73644	down	NM_018667	chr16:68392309-68392250	SMPD3	Homo sapiens sphingomyelin phosphodiesterase 3, neutral membrane (neutral sphingomyelinase II) (SMPD3), mRNA [NM_018667]	GO:0007049|GO:0006685|GO:0000137|GO:0005794|GO:0016787|GO:0005886|GO:0000139|GO:0004767|GO:0007275|GO:0016021|GO:0030072|GO:0046872	NM_018667	Hs.368421	55512	96.6501	288.626	6.64659	8.09889
A_23_P46936	2.16166	down	NM_000399	chr10:64571909-64571850	EGR2	Homo sapiens early growth response 2 (EGR2), transcript variant 1, mRNA [NM_000399]	GO:0005515|GO:0003700|GO:0044212|GO:0006366|GO:0005634|GO:0046872|GO:0005622|GO:0014037|GO:0005737|GO:0021660|GO:0030278|GO:0048168|GO:0045944|GO:0035284|GO:0006611|GO:0007611|GO:0045444|GO:0031625|GO:0001102|GO:0032868|GO:0006355|GO:0042552|GO:0021569|GO:0003677|GO:0021666|GO:0008045|GO:0007420|GO:0003682|GO:0007422|GO:0007622|GO:0008270|GO:0045893|GO:0021612	NM_000399	Hs.1395	1959	103.762	245.484	6.75104	7.86318
A_33_P3248354	2.46628	down	NM_006334	chr9:137987788-137987847	OLFM1	Homo sapiens olfactomedin 1 (OLFM1), transcript variant 2, mRNA [NM_006334]	GO:0005515|GO:0005783|GO:0005788|GO:0007275|GO:0007399	NM_006334	Hs.522484	10439	23.9562	68.0276	4.68538	5.98772
A_24_P929388	3.67782	down	NM_138390	chr2:216966690-216966749	TMEM169	Homo sapiens transmembrane protein 169 (TMEM169), transcript variant 3, mRNA [NM_138390]	GO:0016020|GO:0016021	NM_138390	Hs.334916	92691	8.16108	35.6279	3.16272	5.04157
A_33_P3275600	2.39073	down	NM_001206670	chr15:42276061-42276002	PLA2G4E	Homo sapiens phospholipase A2, group IVE (PLA2G4E), mRNA [NM_001206670]	GO:0016042|GO:0005737|GO:0016787|GO:0016020|GO:0008152|GO:0004623|GO:0005765|GO:0009395|GO:0046872|GO:0005829	NM_001206670	Hs.668060	123745	57.3862	152.818	5.91869	7.17614
A_23_P97394	3.07371	down	NM_003567	chr1:94027798-94027739	BCAR3	Homo sapiens breast cancer anti-estrogen resistance 3 (BCAR3), mRNA [NM_003567]	GO:0005622|GO:0005085|GO:0007165|GO:0007264|GO:0042493	NM_003567	Hs.36958	8412	1183.44	3755.71	10.2226	11.8426
A_23_P352717	2.06382	down	NM_182541	chrX:102968665-102968724	TMEM31	Homo sapiens transmembrane protein 31 (TMEM31), mRNA [NM_182541]	GO:0016020|GO:0016021	NM_182541	Hs.98843	203562	23.1653	55.3332	4.63959	5.68491
A_33_P3341224	8.12213	down	NM_001170464	chr12:96672224-96672165	CDK17	Homo sapiens cyclin-dependent kinase 17 (CDK17), transcript variant 2, mRNA [NM_001170464]	GO:0004672|GO:0000166|GO:0006468|GO:0005524|GO:0004693	NM_001170464	Hs.506415	5128	40.9295	370.918	5.44546	8.46731
A_23_P210581	2.38532	down	NM_002237	chr20:49620322-49620263	KCNG1	Homo sapiens potassium voltage-gated channel, subfamily G, member 1 (KCNG1), mRNA [NM_002237]	GO:0005244|GO:0005886|GO:0005267|GO:0007268|GO:0055085|GO:0043231|GO:0016020|GO:0005249|GO:0008076|GO:0016021|GO:0006813|GO:0071805|GO:0006811	NM_002237	Hs.118695	3755	3568.74	8701.16	11.8018	13.056
A_33_P3346807	2.63498	down	AK092544	chr8:12435876-12435935	LOC100131581	Homo sapiens cDNA FLJ35225 fis, clone PROST2001116. [AK092544]			Hs.638992	100131581	13.517	41.5555	3.86227	5.26006
A_23_P218047	2.70091	down	NM_000424	chr12:52908681-52908622	KRT5	Homo sapiens keratin 5 (KRT5), mRNA [NM_000424]	GO:0005882|GO:0005739|GO:0005515|GO:0008544|GO:0034329|GO:0031581|GO:0005200|GO:0045095|GO:0005829	NM_000424	Hs.433845	3852	5	14.9774	2.32603	3.75948
A_23_P161190	4.20664	down	NM_003380	chr10:17278347-17279256	VIM	Homo sapiens vimentin (VIM), mRNA [NM_003380]	GO:0005515|GO:0005882|GO:0030049|GO:0005886|GO:0006915|GO:0006928|GO:0008022|GO:0006921|GO:0005829|GO:0042802|GO:0005737|GO:0044419|GO:0005200|GO:0045111|GO:0005856	NM_003380	Hs.455493	7431	480.591	2087.92	8.91225	10.9849
A_24_P83075	4.17451	down	XM_003119833	chr21:46714317-46714258	LOC100509196	PREDICTED: Homo sapiens putative uncharacterized protein encoded by NCRNA00205-like (LOC100509196), mRNA [XM_003119833]		XM_003119833	Hs.11637	100509196	21.795	103.652	4.54657	6.60817
A_33_P3780505	2.77421	down	NR_003658	chr16:56678790-56678849	MT1DP	Homo sapiens metallothionein 1D, pseudogene (MT1DP), transcript variant 1, non-coding RNA [NR_003658]	GO:0046872	NR_003658	Hs.679600	326343	98.9397	299.328	6.68065	8.15272
A_32_P134968	2.27638	down	NM_001024858	chr14:65213074-65213015	SPTB	Homo sapiens spectrin, beta, erythrocytic (SPTB), transcript variant 1, mRNA [NM_001024858]	GO:0005515|GO:0008091|GO:0009986|GO:0031235|GO:0003779|GO:0014731|GO:0015629|GO:0051693|GO:0005829|GO:0043234|GO:0005737|GO:0051015|GO:0007411|GO:0005200|GO:0005938	NM_001024858	Hs.417303	6710	170.013	418.19	7.45523	8.64197
A_32_P199551	3.00422	down	NM_001040100	chr3:161063694-161063635	SPTSSB	Homo sapiens serine palmitoyltransferase, small subunit B (SPTSSB), mRNA [NM_001040100]	GO:0005515|GO:0004758|GO:0016020|GO:0005783|GO:0030148|GO:0005789|GO:0016021|GO:0017059	NM_001040100	Hs.369104	165679	131.828	428.358	7.08687	8.67386
A_33_P3415300	5.24473	down	NM_006650	chr5:175306989-175307048	CPLX2	Homo sapiens complexin 2 (CPLX2), transcript variant 1, mRNA [NM_006650]	GO:0043303|GO:0045202|GO:0031201|GO:0016079|GO:0030154|GO:0030425|GO:0005829|GO:0006904|GO:0007399|GO:0005737|GO:0031915|GO:0006836|GO:0043025|GO:0017075	NM_006650	Hs.193235	10814	5	28.7146	2.32603	4.7169
A_33_P3257728	5.55019	down	NM_016546	chr12:7249242-7249183	C1RL	Homo sapiens complement component 1, r subcomponent-like (C1RL), mRNA [NM_016546]	GO:0004252|GO:0045087|GO:0006958|GO:0006508|GO:0008233|GO:0005576|GO:0005615	NM_016546	Hs.631730	51279	17.0998	108.601	4.19654	6.66907
A_23_P85903	2.58871	down	NM_003268	chr1:223284126-223284067	TLR5	Homo sapiens toll-like receptor 5 (TLR5), mRNA [NM_003268]	GO:0005622|GO:0007165|GO:0005149|GO:0006954|GO:0034123|GO:0005886|GO:0045087|GO:0002755|GO:0004872|GO:0016021|GO:0071260|GO:0032757	NM_003268	Hs.604542	7100	25.4646	75.4373	4.76418	6.13641
A_33_P3227443	2.44835	down	NM_175900	chr16:29753866-29753807	C16orf54	Homo sapiens chromosome 16 open reading frame 54 (C16orf54), mRNA [NM_175900]	GO:0016020|GO:0016021	NM_175900	Hs.331095	283897	9.76087	28.2362	3.40089	4.6927
A_33_P3408420	2.16812	down	NM_001113498	chr14:47311067-47311008	MDGA2	Homo sapiens MAM domain containing glycosylphosphatidylinositol anchor 2 (MDGA2), transcript variant 1, mRNA [NM_001113498]	GO:0021522|GO:0005886|GO:0031225	NM_001113498	Hs.436380	161357	7.72814	20.0823	3.08429	4.20074
A_33_P3424612	2.95709	down	XM_003403753	chr2:89326850-89326791	LOC100653210	immunoglobulin kappa variable 3-11 [Source:HGNC Symbol;Acc:5815] [ENST00000483158]		XM_003403753	Hs.449621	100653210	34.061	114.932	5.18686	6.75104
A_33_P3364641	2.23669	down	XR_111868	chr19:42749066-42749125		PREDICTED: Homo sapiens hypothetical LOC100132272 (LOC100132272), miscRNA [XR_111868]		XR_111868	Hs.711405		20.8121	53.8871	4.4821	5.64347
A_23_P93641	2.15416	down	NM_020299	chr7:134225939-134225998	AKR1B10	Homo sapiens aldo-keto reductase family 1, member B10 (aldose reductase) (AKR1B10), mRNA [NM_020299]	GO:0005515|GO:0005737|GO:0004033|GO:0007586|GO:0016491|GO:0006081|GO:0005575|GO:0008202	NM_020299	Hs.116724	57016	70.014	166.952	6.19698	7.30411
A_24_P252945	5.45812	down	NM_032966	chr11:118766856-118766915	CXCR5	Homo sapiens chemokine (C-X-C motif) receptor 5 (CXCR5), transcript variant 2, mRNA [NM_032966]	GO:0042113|GO:0007186|GO:0005886|GO:0016494|GO:0005887|GO:0004930|GO:0006928|GO:0004872|GO:0004871	NM_032966	Hs.113916	643	17.9677	112.512	4.27224	6.72064
A_33_P3357199	2.06428	down	NM_198482	chr2:85664091-85664150	SH2D6	Homo sapiens SH2 domain containing 6 (SH2D6), mRNA [NM_198482]		NM_198482	Hs.209542	284948	84.7826	192.68	6.46047	7.50611
A_23_P2492	3.15145	down	NM_001734	chr12:7178093-7178152	C1S	Homo sapiens complement component 1, s subcomponent (C1S), transcript variant 2, mRNA [NM_001734]	GO:0006956|GO:0004252|GO:0045087|GO:0006958|GO:0005509|GO:0006508|GO:0010001|GO:0008233|GO:0005576|GO:0051591	NM_001734	Hs.458355	716	148.004	501.912	7.2627	8.91872
A_33_P3287068	3.09522	down	BC027486	chr13:30050660-30050637	LOC728437	Homo sapiens hCG2020170, mRNA (cDNA clone IMAGE:5104096). [BC027486]				728437	5	16.9521	2.32603	3.95607
A_32_P3572	2.28722	down	XR_109883	chr2:118940578-118940519		PREDICTED: Homo sapiens hypothetical LOC100506797, transcript variant 3 (LOC100506797), miscRNA [XR_109883]		XR_109883			68.9464	175.381	6.17655	7.37015
A_32_P83845	3.91202	down	NM_001040708	chr8:80676371-80676312	HEY1	Homo sapiens hairy/enhancer-of-split related with YRPW motif 1 (HEY1), transcript variant 2, mRNA [NM_001040708]	GO:2000820|GO:0005515|GO:0045746|GO:0000988|GO:0003700|GO:0000983|GO:0003198|GO:0005634|GO:0007275|GO:0000122|GO:0001525|GO:2000678|GO:0035939|GO:0003677|GO:0005737|GO:0007219|GO:0045892|GO:0008134	NM_001040708	Hs.234434	23462	48.074	210.177	5.66756	7.63547
A_33_P3322879	10.9854	down		chr7:029238730-029238671							6.64528	86.2842	2.87786	6.33539
A_33_P3409854	2.34826	down	NM_005568	chr17:35300424-35300483	LHX1	Homo sapiens LIM homeobox 1 (LHX1), mRNA [NM_005568]	GO:0001656|GO:0010468|GO:0007389|GO:0001657|GO:0003700|GO:0060041|GO:0006366|GO:0048793|GO:0001655|GO:0048703|GO:0009791|GO:0072077|GO:0009653|GO:0030154|GO:0009880|GO:0005622|GO:0072278|GO:0035846|GO:0048646|GO:0035847|GO:0072177|GO:0072178|GO:0009887|GO:0035849|GO:0001705|GO:0001706|GO:0003714|GO:0021937|GO:0010842|GO:0021549|GO:0072049|GO:0001702|GO:0021871|GO:0043234|GO:0008045|GO:0072284|GO:…	NM_005568	Hs.443727	3975	9.04022	25.2323	3.30264	4.53423
A_24_P696761	3.45624	down	NM_001001552	chr1:205350823-205350764	LEMD1	Homo sapiens LEM domain containing 1 (LEMD1), transcript variant 3, mRNA [NM_001001552]	GO:0016020|GO:0016021|GO:0005635	NM_001001552	Hs.655520	93273	205.933	753.857	7.72443	9.51363
A_33_P3237379	2.08936	down	NM_004976	chr11:17799241-17799300	KCNC1	Homo sapiens potassium voltage-gated channel, Shaw-related subfamily, member 1 (KCNC1), transcript variant B, mRNA [NM_004976]	GO:0005244|GO:0005886|GO:0008076|GO:0005249|GO:0007268|GO:0016021|GO:0055085|GO:0006813|GO:0006811	NM_004976	Hs.552896	3746	11.02	27.1319	3.57568	4.63874
A_33_P3307495	2.21977	down	NM_001199042	chr15:74471871-74471812	STRA6	Homo sapiens stimulated by retinoic acid gene 6 homolog (mouse) (STRA6), transcript variant 8, mRNA [NM_001199042]	GO:0060426|GO:0007631|GO:0030325|GO:0005886|GO:0030324|GO:0003184|GO:0003281|GO:0048844|GO:0043583|GO:0050905|GO:0007507|GO:0048589|GO:0061029|GO:0048520|GO:0048745|GO:0061143|GO:0006810|GO:0004872|GO:0007612|GO:0060900|GO:0001568|GO:0048286|GO:0001822|GO:0048566|GO:0048546|GO:0043234|GO:0061156|GO:0060325|GO:0050890|GO:0061205|GO:0061038|GO:0060323|GO:0060539|GO:0060322|GO:0016021|GO:0042297|GO:…	NM_001199042	Hs.24553	64220	18.9313	49.0008	4.35133	5.50174
A_24_P40551	3.68383	down	NM_001080425	chrX:102471282-102471341	BEX4	Homo sapiens brain expressed, X-linked 4 (BEX4), transcript variant 2, mRNA [NM_001080425]	GO:0005737|GO:0005634	NM_001080425	Hs.184736	56271	25.2819	105.854	4.75369	6.6349
A_23_P92536	2.48296	down	NM_000087	chr4:47938655-47938596	CNGA1	Homo sapiens cyclic nucleotide gated channel alpha 1 (CNGA1), transcript variant 2, mRNA [NM_000087]	GO:0030553|GO:0000166|GO:0042622|GO:0005887|GO:0006810|GO:0005624|GO:0016021|GO:0055085|GO:0007601|GO:0005216|GO:0050896|GO:0006811	NM_000087	Hs.1323	1259	26.6972	75.9544	4.83434	6.1464
A_33_P3316239	4.70488	down	AK126781	chr19:45640361-45640420	LOC100130419	Homo sapiens cDNA FLJ44830 fis, clone BRACE3047018. [AK126781]			Hs.651773	100130419	19.9853	107.58	4.42249	6.65665
A_33_P3412548	2.27233	down	XR_112192	chr21:19110257-19110198	LOC100134423	PREDICTED: Homo sapiens hypothetical LOC100134423, transcript variant 1 (LOC100134423), miscRNA [XR_112192]		XR_112192		100134423	46.6385	120.131	5.62937	6.81355
A_24_P135769	2.40847	down	NM_198315	chr11:123993707-123993766	VWA5A	Homo sapiens von Willebrand factor A domain containing 5A (VWA5A), transcript variant 2, mRNA [NM_198315]	GO:0005730|GO:0005634	NM_198315	Hs.152944	4013	80.6383	212.977	6.39478	7.6629
A_24_P58488	3.61287	down	NM_001100396	chr2:54587616-54587675	C2orf73	Homo sapiens chromosome 2 open reading frame 73 (C2orf73), mRNA [NM_001100396]		NM_001100396	Hs.269546	129852	13.9895	58.1761	3.90692	5.76007
A_24_P85557	2.66268	down	NM_005302	chr7:124386270-124386211	GPR37	Homo sapiens G protein-coupled receptor 37 (endothelin receptor type B-like) (GPR37), mRNA [NM_005302]	GO:0007186|GO:0005886|GO:0005887|GO:0005783|GO:0004930|GO:0005789|GO:0004872|GO:0004871	NM_005302	Hs.406094	2861	38.3856	116.529	5.35713	6.77
A_33_P3416331	2.84261	down	NM_001010893	chr8:82605996-82605937	SLC10A5	Homo sapiens solute carrier family 10 (sodium/bile acid cotransporter family), member 5 (SLC10A5), mRNA [NM_001010893]	GO:0016020|GO:0008508|GO:0016021|GO:0006814|GO:0015293|GO:0006811	NM_001010893	Hs.683849	347051	9.21848	31.1169	3.32902	4.83624
A_23_P133236	2.39247	down	NM_018934	chr5:140605528-140605587	PCDHB14	Homo sapiens protocadherin beta 14 (PCDHB14), mRNA [NM_018934]	GO:0016339|GO:0005886|GO:0005509|GO:0007268|GO:0016021|GO:0007155|GO:0007416|GO:0007156	NM_018934	Hs.658497	56122	10.3475	29.1439	3.48072	4.73922
A_23_P415706	2.27133	down	NM_198827	chr12:131625700-131625759	GPR133	Homo sapiens G protein-coupled receptor 133 (GPR133), mRNA [NM_198827]	GO:0007186|GO:0005886|GO:0007218|GO:0004930|GO:0004872|GO:0016021|GO:0004871	NM_198827	Hs.719239	283383	22.4859	58.7505	4.59106	5.7746
A_23_P159952	4.62475	down	NM_018476	chrX:102317677-102317618	BEX1	Homo sapiens brain expressed, X-linked 1 (BEX1), mRNA [NM_018476]	GO:0005737|GO:0007275|GO:0005634|GO:0030154|GO:0007399	NM_018476	Hs.334370	55859	9.16203	49.8384	3.31886	5.52824
A_33_P3221403	6.43331	down	AY726562	chr2:131296727-131296668	LOC646743	Homo sapiens clone TESTIS-608 mRNA sequence. [AY726562]			Hs.634887	646743	11.5185	85.3332	3.6344	6.31996
A_33_P3303956	2.30652	down	NR_038831	chr7:27192274-27192333	LOC100133311	Homo sapiens uncharacterized LOC100133311 (LOC100133311), transcript variant 1, non-coding RNA [NR_038831]		NR_038831	Hs.610216	100133311	19.9712	53.3055	4.42129	5.62701
A_33_P3846114	6.06978	down	NR_038968	chrX:39164269-39164210	LOC286442	Homo sapiens uncharacterized LOC286442 (LOC286442), non-coding RNA [NR_038968]		NR_038968	Hs.638478	286442	14.6955	101.285	3.97506	6.5767
A_23_P351275	2.8071	down	NM_181597	chr7:48141567-48142940	UPP1	Homo sapiens uridine phosphorylase 1 (UPP1), transcript variant 2, mRNA [NM_181597]	GO:0055086|GO:0006220|GO:0043097|GO:0003824|GO:0009166|GO:0046108|GO:0005829|GO:0005737|GO:0006139|GO:0046135|GO:0009116|GO:0006206|GO:0004850	NM_181597	Hs.488240	7378	58.1767	181.669	5.93643	7.42551
A_24_P406601	3.30176	down	NM_014279	chr9:138012822-138012881	OLFM1	Homo sapiens olfactomedin 1 (OLFM1), transcript variant 1, mRNA [NM_014279]	GO:0005515|GO:0005783|GO:0005788|GO:0007275|GO:0007399	NM_014279	Hs.522484	10439	104.679	375.982	6.76189	8.48512
A_23_P304897	3.78691	down	NM_000623	chr14:96710341-96710400	BDKRB2	Homo sapiens bradykinin receptor B2 (BDKRB2), mRNA [NM_000623]	GO:0005515|GO:0004947|GO:0046982|GO:0005886|GO:0004930|GO:0008015|GO:0002020|GO:0031702|GO:0007204|GO:0019229|GO:0006939|GO:0006954|GO:0007186|GO:0004435|GO:0005887|GO:0043114|GO:0004872|GO:0004871|GO:0007169|GO:0007166|GO:0050482|GO:0005768	NM_000623	Hs.726620	624	43.0132	183.122	5.51467	7.43569
A_24_P95439	2.63469	down	NM_001014437	chr11:3039103-3038483	CARS	Homo sapiens cysteinyl-tRNA synthetase (CARS), transcript variant 3, mRNA [NM_001014437]	GO:0005515|GO:0010467|GO:0000049|GO:0004817|GO:0016874|GO:0005524|GO:0042803|GO:0046872|GO:0005829|GO:0006418|GO:0006423|GO:0005737|GO:0000166	NM_001014437	Hs.274873	833	1799.06	4914.31	10.8221	12.2198
A_33_P3264179	2.02155	down	NM_178435	chr1:152538372-152538313	LCE3E	Homo sapiens late cornified envelope 3E (LCE3E), mRNA [NM_178435]	GO:0031424	NM_178435	Hs.490208	353145	29.0489	67.4462	4.95644	5.9719
A_23_P71855	2.471	down	NM_001735	chr9:123715126-123715067	C5	Homo sapiens complement component 5 (C5), mRNA [NM_001735]	GO:0004866|GO:0005615|GO:0006957|GO:0010760|GO:0000187|GO:0006956|GO:0006954|GO:0050921|GO:0006935|GO:0005579|GO:0006958|GO:0019835|GO:0090197|GO:0008009|GO:0002523|GO:0006950|GO:0006874|GO:0005102|GO:0005625|GO:0005576|GO:0042593|GO:0006917|GO:0010700|GO:0031714|GO:0001701|GO:0010575|GO:0045766|GO:0007186|GO:0045087|GO:0033602|GO:0007166	NM_001735	Hs.494997	727	21.3336	60.4657	4.51195	5.81705
A_23_P3014	2.23838	down	NM_005615	chr14:21250354-21250413	RNASE6	Homo sapiens ribonuclease, RNase A family, k6 (RNASE6), mRNA [NM_005615]	GO:0004519|GO:0016787|GO:0006952|GO:0005576|GO:0004540|GO:0004522|GO:0003676|GO:0006401	NM_005615	Hs.23262	6039	14.4374	37.3938	3.95126	5.11372
A_24_P100650	2.15213	down	NM_020641	chr9:27296692-27296633	C9orf11	Homo sapiens chromosome 9 open reading frame 11 (C9orf11), transcript variant 1, mRNA [NM_020641]	GO:0002079|GO:0005737|GO:0005886|GO:0005634|GO:0031410|GO:0016021|GO:0005769	NM_020641	Hs.163070	54586	6.48904	16.8731	2.84229	3.94805
A_23_P369994	3.8371	down	NM_004734	chr13:36345567-36345508	DCLK1	Homo sapiens doublecortin-like kinase 1 (DCLK1), transcript variant 1, mRNA [NM_004734]	GO:0007275|GO:0007417|GO:0009615|GO:0005524|GO:0030154|GO:0007399|GO:0035556|GO:0004672|GO:0000166|GO:0004674|GO:0005887|GO:0016301|GO:0016197|GO:0006468|GO:0005057	NM_004734	Hs.507755	9201	56.7318	242.371	5.90348	7.8435
A_32_P161751	3.18738	down	NR_040080	chr2:11264882-11264823	FLJ33534	Homo sapiens uncharacterized LOC285150 (FLJ33534), non-coding RNA [NR_040080]		NR_040080	Hs.329841	285150	6.14538	23.733	2.76654	4.43891
A_24_P236251	2.04871	down	NM_003836	chr14:101201048-101201107	DLK1	Homo sapiens delta-like 1 homolog (Drosophila) (DLK1), mRNA [NM_003836]	GO:0003674|GO:0016020|GO:0048706|GO:0007275|GO:0005625|GO:0016021|GO:0009790|GO:0009791|GO:0005615|GO:0009897	NM_003836	Hs.533717	8788	10.4675	25.2252	3.49867	4.53339
A_23_P166686	2.44716	down	NM_016201	chr3:134074801-134074742	AMOTL2	Homo sapiens angiomotin like 2 (AMOTL2), mRNA [NM_016201]		NM_016201	Hs.426312	51421	2593.57	6498.58	11.3398	12.631
A_33_P3261957	5.25122	down	NM_005795	chr2:188248030-188247971	CALCRL	Homo sapiens calcitonin receptor-like (CALCRL), mRNA [NM_005795]	GO:0004948|GO:0005886|GO:0004930|GO:0048661|GO:0007507|GO:0006937|GO:0005887|GO:0007187|GO:0050728|GO:0004872|GO:0004871|GO:0007189|GO:0001635	NM_005795	Hs.470882	10203	5	28.7317	2.32603	4.71869
A_32_P741851	4.28671	down	NM_001080407	chr11:134184325-134188573	GLB1L3	Homo sapiens galactosidase, beta 1-like 3 (GLB1L3), mRNA [NM_001080407]	GO:0043169|GO:0005975|GO:0004553	NM_001080407	Hs.721382	112937	5.29416	27.2726	2.54596	4.64583
A_23_P160559	3.52294	down	NM_004425	chr1:150485797-150485856	ECM1	Homo sapiens extracellular matrix protein 1 (ECM1), transcript variant 1, mRNA [NM_004425]	GO:0005515|GO:0010466|GO:0005578|GO:0005576|GO:0002020|GO:0008022|GO:0030502|GO:0031214|GO:0045766|GO:0031012|GO:0007165|GO:0001503|GO:0001938|GO:0043236|GO:0004871|GO:0043123|GO:0019899	NM_004425	Hs.81071	1893	155.156	588.72	7.32589	9.14267
A_33_P3220105	2.03254	down	NR_034172	chr17:44271044-44271103	LOC644246	Homo sapiens uncharacterized LOC644246 (LOC644246), non-coding RNA [NR_034172]		NR_034172	Hs.644600	644246	5.96402	14.7941	2.7218	3.74509
A_23_P5200	2.95032	down	NM_004646	chr19:36317252-36317193	NPHS1	Homo sapiens nephrosis 1, congenital, Finnish type (nephrin) (NPHS1), mRNA [NM_004646]	GO:0005515|GO:0007588|GO:0005886|GO:0019904|GO:0007254|GO:0030507|GO:0005624|GO:0007275|GO:0007520|GO:0043234|GO:0007517|GO:0016020|GO:0051393|GO:0005887|GO:0007519|GO:0045121|GO:0007155|GO:0044062	NM_004646	Hs.122186	4868	13.7406	47.0296	3.88144	5.44232
A_33_P3680789	2.45271	down	NR_038222	chr10:11891671-11891612	LOC219731	Homo sapiens uncharacterized LOC219731 (LOC219731), non-coding RNA [NR_038222]		NR_038222	Hs.576787	219731	8.26163	24.2409	3.17619	4.47057
A_32_P111336	3.73902	down	XR_108657	chr6:46638287-46638228	LOC100131283	PREDICTED: Homo sapiens hypothetical LOC100131283, transcript variant 2 (LOC100131283), miscRNA [XR_108657]		XR_108657	Hs.664979	100131283	13.6149	58.7002	3.86952	5.77219
A_33_P3299898	2.0939	down	NR_033407	chr10:48157044-48157103	CTSL1P2	Homo sapiens cathepsin L1 pseudogene 2 (CTSL1P2), non-coding RNA [NR_033407]		NR_033407	Hs.568350	1517	857.269	1878.37	9.75803	10.8242
A_32_P210872	2.76603	down	NM_001037558	chr11:124790163-124790222	HEPN1	Homo sapiens hepatocellular carcinoma, down-regulated 1 (HEPN1), mRNA [NM_001037558]	GO:0005737	NM_001037558	Hs.159863	641654	11.997	38.7164	3.69383	5.16165
A_33_P3376971	15.4741	down	NM_024111	chr15:41248631-41248690	CHAC1	Homo sapiens ChaC, cation transport regulator homolog 1 (E. coli) (CHAC1), transcript variant 1, mRNA [NM_024111]	GO:0006986|GO:0005515|GO:0005737|GO:0070059|GO:0005829	NM_024111	Hs.155569	79094	464.887	7412.58	8.8687	12.8205
A_23_P26457	3.47259	down	NM_000517	chr16:223560-223619	HBA2	Homo sapiens hemoglobin, alpha 2 (HBA2), mRNA [NM_000517]	GO:0005515|GO:0042542|GO:0005833|GO:0051291|GO:0046872|GO:0015671|GO:0031838|GO:0004601|GO:0019825|GO:0022627|GO:0005344|GO:0006810|GO:0042744|GO:0010942|GO:0031720|GO:0020037	NM_000517	Hs.654744	3040	69.4202	266.629	6.18684	7.98285
A_24_P109176	5.30633	down	NM_207360	chr6:149783073-149783014	ZC3H12D	Homo sapiens zinc finger CCCH-type containing 12D (ZC3H12D), mRNA [NM_207360]	GO:0030308|GO:0005737|GO:0004519|GO:0016787|GO:0005730|GO:2000134|GO:0008270|GO:0005634|GO:0003676|GO:0046872|GO:0043231	NM_207360	Hs.632618	340152	6.71848	42.8398	2.89745	5.30516
A_33_P3375145	4.78709	down	NM_203403	chr9:12822833-12822892	C9orf150	Homo sapiens chromosome 9 open reading frame 150 (C9orf150), mRNA [NM_203403]		NM_203403	Hs.445356	286343	20.1008	110.259	4.43087	6.69001
A_33_P3400763	2.17152	down	NM_001080400	chr19:4502266-4502207	PLIN4	Homo sapiens perilipin 4 (PLIN4), mRNA [NM_001080400]	GO:0005811|GO:0005737|GO:0005886	NM_001080400	Hs.591387	729359	157.895	371.459	7.35074	8.46945
A_23_P7562	2.09647	down	NM_001009185	chr5:131289962-131289903	ACSL6	Homo sapiens acyl-CoA synthetase long-chain family member 6 (ACSL6), transcript variant 2, mRNA [NM_001009185]	GO:0005792|GO:0006637|GO:0005886|GO:0005783|GO:0016874|GO:0005741|GO:0035338|GO:0005524|GO:0007405|GO:0004467|GO:0005739|GO:0000166|GO:0019432|GO:0005789|GO:0006631|GO:0016021|GO:0044255|GO:0005778|GO:0005777	NM_001009185	Hs.14945	23305	59.7947	141.15	5.97985	7.04782
A_23_P386268	2.67492	down	NM_178497	chr4:76489487-76489546	C4orf26	Homo sapiens chromosome 4 open reading frame 26 (C4orf26), transcript variant 2, mRNA [NM_178497]	GO:0005576	NM_178497	Hs.24510	152816	20.1836	62.3042	4.43748	5.85698
A_24_P187970	2.34318	down	NM_007365	chr1:17410269-17409137	PADI2	Homo sapiens peptidyl arginine deiminase, type II (PADI2), mRNA [NM_007365]	GO:0018101|GO:0005737|GO:0016787|GO:0005509|GO:0004668|GO:0006464	NM_007365	Hs.33455	11240	5.99937	17.0131	2.73169	3.96015
A_23_P139669	2.01625	down	NM_006931	chr12:8077035-8075591	SLC2A3	Homo sapiens solute carrier family 2 (facilitated glucose transporter), member 3 (SLC2A3), mRNA [NM_006931]	GO:0015758|GO:0005886|GO:0006766|GO:0005975|GO:0022891|GO:0008643|GO:0006767|GO:0016021|GO:0055085|GO:0005355|GO:0008645	NM_006931	Hs.419240	6515	20.4966	48.0411	4.45888	5.47056
A_32_P196193	2.35033	down	NM_198504	chr3:142680265-142680206	PAQR9	Homo sapiens progestin and adipoQ receptor family member IX (PAQR9), mRNA [NM_198504]	GO:0016020|GO:0004872|GO:0016021	NM_198504	Hs.656111	344838	16.3734	44.4357	4.12851	5.36137
A_33_P3275065	3.00067	down		chr6:142455901-142455960							5.08325	18.301	2.48571	4.071
A_23_P148088	2.38508	down	NM_000509	chr4:155526124-155526065	FGG	Homo sapiens fibrinogen gamma chain (FGG), transcript variant gamma-A, mRNA [NM_000509]	GO:0051258|GO:0043499|GO:0005886|GO:0005102|GO:0005577|GO:0030168|GO:0005576|GO:0005615|GO:0051592|GO:0007165|GO:0007596|GO:0002576|GO:0031091|GO:0031093|GO:0030674|GO:0005938|GO:0009897	NM_000509	Hs.546255	2266	10.0863	28.3032	3.44214	4.69618
A_23_P23996	2.16526	down	NM_000429	chr10:82031792-82031733	MAT1A	Homo sapiens methionine adenosyltransferase I, alpha (MAT1A), mRNA [NM_000429]	GO:0006520|GO:0006805|GO:0000166|GO:0006556|GO:0032259|GO:0005524|GO:0004478|GO:0046872|GO:0016740|GO:0005829	NM_000429	Hs.282670	4143	51.5344	125.922	5.76406	6.8786
A_33_P3368925	2.42223	down		chr19:036426619-036426678							16.8908	47.4333	4.1771	5.45343
A_33_P3250695	2.88917	down	NM_031856	chr5:140223262-140223321	PCDHA8	Homo sapiens protocadherin alpha 8 (PCDHA8), transcript variant 2, mRNA [NM_031856]	GO:0005886|GO:0005887|GO:0005509|GO:0007155|GO:0007156|GO:0007399	NM_031856	Hs.199343	56140	5	15.9207	2.32603	3.85669
A_23_P79803	3.03191	down	NM_080607	chr20:36573562-36573621	VSTM2L	Homo sapiens V-set and transmembrane domain containing 2 like (VSTM2L), mRNA [NM_080607]	GO:0005515	NM_080607	Hs.517029	128434	13.7046	48.2581	3.87737	5.4776
A_23_P17192	2.08555	down	NM_007023	chr2:173916483-173916542	RAPGEF4	Homo sapiens Rap guanine nucleotide exchange factor (GEF) 4 (RAPGEF4), transcript variant 1, mRNA [NM_007023]	GO:0030424|GO:0005886|GO:0008603|GO:0032403|GO:0005829|GO:0014911|GO:0005085|GO:0007507|GO:0016323|GO:0005737|GO:0016324|GO:0030552|GO:0043197|GO:0000166|GO:0017156|GO:0017157|GO:0017016|GO:0005088|GO:0051056|GO:0005952|GO:0005624|GO:0060076|GO:0001917|GO:0006112|GO:0050796|GO:0007186|GO:0007596|GO:0050805|GO:0019933|GO:0050773|GO:0001932|GO:0001750	NM_007023	Hs.470646	11069	22.2726	53.7679	4.57924	5.63967
A_33_P3237634	3.5236	down	NM_004089	chrX:106956545-106956486	TSC22D3	Homo sapiens TSC22 domain family, member 3 (TSC22D3), transcript variant 2, mRNA [NM_004089]	GO:0007589|GO:0051577|GO:0006355|GO:0005737|GO:0003700|GO:0006970|GO:0006916|GO:0005634|GO:0000122|GO:0048642	NM_004089	Hs.522074	1831	644.396	2344.04	9.34333	11.1604
A_33_P3407469	3.8065	down	NM_020884	chr20:33590177-33590236	MYH7B	Homo sapiens myosin, heavy chain 7B, cardiac muscle, beta (MYH7B), mRNA [NM_020884]	GO:0032982|GO:0003774|GO:0016020|GO:0000166|GO:0003779|GO:0005524	NM_020884	Hs.414122	57644	24.0532	104.699	4.69152	6.61999
A_33_P3363188	4.37805	down	NR_033856	chrUn_gl000211:91828-91887	FLJ43315	Homo sapiens asparagine synthetase pseudogene (FLJ43315), non-coding RNA [NR_033856]		NR_033856	Hs.632789	644316	1049.43	4789.47	10.0549	12.1852
A_32_P60716	2.08866	down	NM_001042784	chr4:77234349-77234290	CCDC158	Homo sapiens coiled-coil domain containing 158 (CCDC158), mRNA [NM_001042784]		NM_001042784	Hs.529680	339965	6.74918	17.0538	2.90139	3.96397
A_33_P3235262	2.17548	down	NM_001135219	chr9:130683885-130683826	PIP5KL1	Homo sapiens phosphatidylinositol-4-phosphate 5-kinase-like 1 (PIP5KL1), transcript variant 1, mRNA [NM_001135219]	GO:0005737|GO:0016020|GO:0000166|GO:0042995|GO:0005524|GO:0016740|GO:0016308	NM_001135219	Hs.445486	138429	192.948	452.02	7.63124	8.75258
A_23_P365738	2.02572	down	NM_015193	chr8:143692638-143692579	ARC	Homo sapiens activity-regulated cytoskeleton-associated protein (ARC), mRNA [NM_015193]	GO:0030054|GO:0001669|GO:0005886|GO:0045202|GO:0014069|GO:0007275|GO:0042995|GO:0031410|GO:0009952|GO:0015629|GO:0006897|GO:0005737|GO:0048168|GO:0043197|GO:0007492|GO:0016477|GO:0045211|GO:0022604|GO:0007010|GO:0007612|GO:0005768	NM_015193	Hs.40888	23237	880.974	1862.71	9.79322	10.8117
A_23_P406341	2.44506	down	NM_001001936	chr10:116055189-116055130	AFAP1L2	Homo sapiens actin filament associated protein 1-like 2 (AFAP1L2), transcript variant 1, mRNA [NM_001001936]	GO:0017124|GO:0005886|GO:0016235|GO:0045742|GO:0061098|GO:0005634|GO:0032757|GO:0007346|GO:0005737|GO:0006954|GO:0030296|GO:0032675|GO:0045893|GO:0042169	NM_001001936	Hs.501106	84632	63.6217	172.736	6.06059	7.35046
A_24_P304311	2.06852	down	NM_004254	chr11:62760632-62760573	SLC22A8	Homo sapiens solute carrier family 22 (organic anion transporter), member 8 (SLC22A8), transcript variant 1, mRNA [NM_004254]	GO:0005886|GO:0015075|GO:0022857|GO:0031427|GO:0005624|GO:0009636|GO:0055085|GO:0015651|GO:0016323|GO:0005452|GO:0005887|GO:0034635|GO:0005080|GO:0015711|GO:0008514	NM_004254	Hs.266223	9376	14.3804	34.6305	3.94624	4.99484
A_23_P257231	3.33798	down	NM_031279	chr4:109663325-109663266	AGXT2L1	Homo sapiens alanine-glyoxylate aminotransferase 2-like 1 (AGXT2L1), transcript variant 1, mRNA [NM_031279]	GO:0005739|GO:0006520|GO:0030170|GO:0005575|GO:0016740|GO:0008453	NM_031279	Hs.106576	64850	9.3448	36.6601	3.34617	5.08514
A_23_P117992	2.2742	down	NM_014861	chr16:84497443-84497502	ATP2C2	Homo sapiens ATPase, Ca++ transporting, type 2C, member 2 (ATP2C2), mRNA [NM_014861]	GO:0005515|GO:0055085|GO:0005524|GO:0046872|GO:0005388|GO:0006754|GO:0034220|GO:0000139|GO:0000166|GO:0016020|GO:0016787|GO:0006816|GO:0016820|GO:0016021|GO:0006812	NM_014861	Hs.6168	9914	236.389	575.484	7.92307	9.10842
A_33_P3218531	2.12891	down		chr2:074908631-074908572							9.84558	24.6981	3.41134	4.50146
A_24_P879740	2.06903	down	NM_005909	chr5:71504756-71504815	MAP1B	Homo sapiens microtubule-associated protein 1B (MAP1B), mRNA [NM_005909]	GO:0005515|GO:0008017|GO:0030424|GO:0048471|GO:0005886|GO:0033189|GO:0001578|GO:0045773|GO:0043434|GO:0048676|GO:0007409|GO:0009790|GO:0048678|GO:0032403|GO:0030425|GO:0030426|GO:0005829|GO:0005737|GO:0009743|GO:0010035|GO:0047497|GO:0048666|GO:0014012|GO:0061162|GO:0043204|GO:0031667|GO:0021700|GO:0005856|GO:0032355|GO:0031116|GO:0032387|GO:0009987|GO:0042493|GO:0005875|GO:0005874|GO:0014069|GO:…	NM_005909	Hs.335079	4131	419.628	908.187	8.72928	9.77824
A_33_P3209279	2.65592	down	NM_015278	chr6:148795298-148795357	SASH1	Homo sapiens SAM and SH3 domain containing 1 (SASH1), mRNA [NM_015278]		NM_015278	Hs.193133	23328	8.30163	26.3561	3.18474	4.59395
A_24_P369656	3.21784	down	NM_052978	chr14:51463203-51463144	TRIM9	Homo sapiens tripartite motif containing 9 (TRIM9), transcript variant 2, mRNA [NM_052978]	GO:0004842|GO:0016567|GO:0030054|GO:0016874|GO:0045202|GO:0031410|GO:0042995|GO:0046872|GO:0030425|GO:0042803|GO:0008021|GO:0005622|GO:0005737|GO:0043161|GO:0008270|GO:0005856	NM_052978	Hs.654750	114088	41.0159	148.958	5.44776	7.13386
A_23_P325654	2.01278	down	NM_152616	chr3:140419808-140419867	TRIM42	Homo sapiens tripartite motif containing 42 (TRIM42), mRNA [NM_152616]	GO:0005622|GO:0008270|GO:0046872	NM_152616	Hs.343487	287015	12.5795	29.716	3.75546	4.76465
A_33_P3368695	2.34827	down	NM_001165967	chr17:8024359-8024300	HES7	Homo sapiens hairy and enhancer of split 7 (Drosophila) (HES7), transcript variant 1, mRNA [NM_001165967]	GO:0006355|GO:0007498|GO:0007275|GO:0005634|GO:0003677|GO:0008134	NM_001165967	Hs.434828	84667	19.6268	53.3944	4.398	5.6296
A_33_P3672756	4.07326	down	XR_112106	chr1:147763874-147763933	LOC284561	PREDICTED: Homo sapiens hypothetical LOC284561 (LOC284561), miscRNA [XR_112106]		XR_112106	Hs.504540	284561	58.2592	262.921	5.93944	7.96562
A_23_P7397	5.14017	down	NM_018930	chr5:140574844-140574903	PCDHB10	Homo sapiens protocadherin beta 10 (PCDHB10), mRNA [NM_018930]	GO:0016339|GO:0005886|GO:0005509|GO:0007268|GO:0016021|GO:0007155|GO:0007416|GO:0007156	NM_018930	Hs.657953	56126	5.13767	31.6523	2.50096	4.86278
A_33_P3338121	2.06186	down	NM_001017402	chr1:209788415-209788356	LAMB3	Homo sapiens laminin, beta 3 (LAMB3), transcript variant 2, mRNA [NM_001017402]	GO:0005515|GO:0008544|GO:0005198|GO:0034329|GO:0031581|GO:0005576|GO:0007155|GO:0032403|GO:0005604	NM_001017402	Hs.497636	3914	1393.5	2979.95	10.4535	11.4975
A_33_P3389558	2.17053	down		chr16:050424886-050424827							11.5647	29.6211	3.64191	4.75996
A_32_P70927	2.3653	down	NM_207339	chrX:55117033-55117813	PAGE2	Homo sapiens P antigen family, member 2 (prostate associated) (PAGE2), mRNA [NM_207339]		NM_207339	Hs.662489	203569	23.5681	64.3499	4.66112	5.90315
A_33_P3258008	4.28914	down	NM_183415	chr12:109954584-109954643	UBE3B	Homo sapiens ubiquitin protein ligase E3B (UBE3B), transcript variant 3, mRNA [NM_183415]	GO:0005622|GO:0004842|GO:0042787|GO:0016881|GO:0016874|GO:0006464	NM_183415	Hs.374067	89910	17.3209	85.0516	4.21283	6.31352
A_33_P3286684	2.09752	down	AF116605	chr7:50367412-50367471	IKZF1	IKAROS family zinc finger 1 (Ikaros) [Source:HGNC Symbol;Acc:13176] [ENST00000484847]	GO:0003700|GO:0060041|GO:0048538|GO:0005634|GO:0045660|GO:0046872|GO:0048535|GO:0005622|GO:0005737|GO:0048541|GO:0051138|GO:0045944|GO:0030183|GO:0001779|GO:0040018|GO:0030097|GO:0046982|GO:0007275|GO:0000122|GO:0003676|GO:0003677|GO:0043565|GO:0007049|GO:0005721|GO:0030217|GO:0048732|GO:0008270|GO:0007498|GO:0030900|GO:0016568			10320	21.2501	51.4754	4.50626	5.57494
A_32_P69368	2.01937	down	NM_002166	chr2:8824282-8824341	ID2	Homo sapiens inhibitor of DNA binding 2, dominant negative helix-loop-helix protein (ID2), mRNA [NM_002166]	GO:0005515|GO:0001656|GO:0045578|GO:0003166|GO:0005634|GO:0045777|GO:0071158|GO:0043433|GO:0005829|GO:0005737|GO:0048541|GO:0021772|GO:0009649|GO:0048469|GO:0001779|GO:0000785|GO:0071285|GO:2000178|GO:0002521|GO:0005730|GO:0007275|GO:0048663|GO:0000122|GO:0048661|GO:0045787|GO:0019216|GO:0043392|GO:0010628|GO:0033598|GO:0043234|GO:0048711|GO:0045668|GO:0048557|GO:0045665|GO:0045648|GO:0014003|GO:…	NM_002166	Hs.180919	3398	8321.48	17567	13.0204	14.0343
A_33_P3225630	2.49934	down	XR_111876	chr19:46580350-46580291	LOC400706	PREDICTED: Homo sapiens hypothetical LOC400706 (LOC400706), miscRNA [XR_111876]		XR_111876	Hs.630811	400706	16.589	48.046	4.14955	5.47109
A_23_P131263	2.06977	down	NM_033066	chr2:202509723-202509664	MPP4	Homo sapiens membrane protein, palmitoylated 4 (MAGUK p55 subfamily member 4) (MPP4), mRNA [NM_033066]	GO:0005737	NM_033066	Hs.63085	58538	32.0735	76.0108	5.09769	6.14716
A_33_P3347320	2.66487	down	BC017676	chr10:88725492-88725433	LOC100133190	Homo sapiens, clone IMAGE:3913679, mRNA. [BC017676]			Hs.656800	100133190	150.72	435.466	7.28459	8.69866
A_24_P932736	2.9285	down		chr8:28910462-28910521	HMBOX1	homeobox containing 1 [Source:HGNC Symbol;Acc:26137] [ENST00000397358]	GO:0043565|GO:0005737|GO:0003700|GO:0005634|GO:0045893|GO:0045892			79618	16.4792	55.4934	4.14099	5.69116
A_24_P254506	2.32439	down	NM_007003	chrX:49597200-49598454	PAGE4	Homo sapiens P antigen family, member 4 (prostate associated) (PAGE4), mRNA [NM_007003]	GO:0008150|GO:0003674|GO:0005575	NM_007003	Hs.441038	9506	16.5153	44.4812	4.14541	5.36226
A_23_P363255	2.04782	down	NM_025214	chr18:52568911-52568852	CCDC68	Homo sapiens coiled-coil domain containing 68 (CCDC68), transcript variant 1, mRNA [NM_025214]		NM_025214	Hs.120790	80323	352.805	755.102	8.48268	9.51676
A_33_P3212375	3.22256	down	XM_499305	chr7:64348966-64348907		PREDICTED: Homo sapiens hypothetical protein LOC441239 (LOC441239), mRNA [XM_499305]		XM_499305	Hs.632019		13.6484	51.0541	3.8729	5.56111
A_33_P3209962	2.65892	down	NM_153819	chr11:64508971-64508912	RASGRP2	Homo sapiens RAS guanyl releasing protein 2 (calcium and DAG-regulated) (RASGRP2), transcript variant 2, mRNA [NM_153819]	GO:0051056|GO:0030054|GO:0005886|GO:0005509|GO:0045202|GO:0030168|GO:0032587|GO:0007265|GO:0042995|GO:0001558|GO:0005829|GO:0008289|GO:0019992|GO:0005085|GO:0007165|GO:0005737|GO:0007596|GO:0019717	NM_153819	Hs.99491	10235	205.088	583.903	7.72006	9.1309
A_24_P200854	2.08693	down	NM_006735	chr7:27140409-27140350	HOXA2	Homo sapiens homeobox A2 (HOXA2), mRNA [NM_006735]	GO:0003700|GO:0007379|GO:0001709|GO:0021658|GO:0005730|GO:0021568|GO:0048704|GO:0005634|GO:0048703|GO:0000122|GO:0009953|GO:0009952|GO:0043565|GO:0008045|GO:0045665|GO:0002076|GO:0045944|GO:0035284|GO:0042474	NM_006735	Hs.592177	3199	92.7984	211.405	6.58558	7.64697
A_24_P381505	3.22706	down	NM_152436	chr12:75807386-75807445	GLIPR1L2	Homo sapiens GLI pathogenesis-related 1 like 2 (GLIPR1L2), mRNA [NM_152436]	GO:0016020|GO:0016021	NM_152436	Hs.406728	144321	9.50332	36.0527	3.36752	5.05774
A_33_P3635136	2.01627	down	BF346224	chr6:8086714-8086655		602018404F1 NCI_CGAP_Brn67 Homo sapiens cDNA clone IMAGE:4154136 5', mRNA sequence [BF346224]			Hs.659987		22.0279	51.4562	4.56238	5.57407
A_23_P138194	8.95166	down	NM_000433	chr1:183524784-183524725	NCF2	Homo sapiens neutrophil cytosolic factor 2 (NCF2), transcript variant 1, mRNA [NM_000433]	GO:0005515|GO:0045730|GO:0014070|GO:0006801|GO:0033993|GO:0045777|GO:0032870|GO:0005737|GO:0043525|GO:0016175|GO:0032496|GO:0042554|GO:0014823|GO:0001669|GO:0042493|GO:0007568|GO:0005730|GO:0009055|GO:0005624|GO:0008022|GO:0009749|GO:0048365|GO:0006968|GO:0034616|GO:0045087|GO:0055093|GO:0032570|GO:0043020	NM_000433	Hs.587558	4688	5	48.5429	2.32603	5.48819
A_24_P942321	7.05971	down	NM_018027	chr10:13686415-13686356	FRMD4A	Homo sapiens FERM domain containing 4A (FRMD4A), mRNA [NM_018027]	GO:0005737|GO:0005488|GO:0005856	NM_018027	Hs.330463	55691	5	38.2711	2.32603	5.14564
A_33_P3402615	4.00027	down	NM_201649	chr1:44462221-44462162	SLC6A9	Homo sapiens solute carrier family 6 (neurotransmitter transporter, glycine), member 9 (SLC6A9), transcript variant 2, mRNA [NM_201649]	GO:0015375|GO:0005886|GO:0005887|GO:0005328|GO:0006865|GO:0006836|GO:0006810|GO:0005624|GO:0055085|GO:0015293	NM_201649	Hs.442590	6536	447.761	1875.99	8.82115	10.8212
A_23_P32404	2.71791	down	NM_002201	chr15:89198784-89198843	ISG20	Homo sapiens interferon stimulated exonuclease gene 20kDa (ISG20), mRNA [NM_002201]	GO:0008283|GO:0008310|GO:0003723|GO:0019221|GO:0005634|GO:0008859|GO:0009615|GO:0046872|GO:0006401|GO:0005622|GO:0004527|GO:0060337|GO:0016787|GO:0000175|GO:0016605|GO:0005654|GO:0000738	NM_002201	Hs.459265	3669	630.814	1790.37	9.31406	10.7566
A_33_P3313864	2.04474	down		chr18:046574775-046574834							11.5656	27.8068	3.64205	4.67397
A_33_P3347869	2.01876	down	NM_000064	chr19:6686195-6686136	C3	Homo sapiens complement component 3 (C3), mRNA [NM_000064]	GO:0005515|GO:0004866|GO:0005102|GO:0001970|GO:0005576|GO:0010575|GO:0005615|GO:0045766|GO:0006957|GO:0006956|GO:0007165|GO:0050766|GO:0006955|GO:0006954|GO:0007186|GO:0045087|GO:0050776|GO:0006958|GO:0001798	NM_000064	Hs.529053	718	12.5617	29.7467	3.75293	4.76639
A_33_P3618960	2.31291	down	NM_005446	chr22:21380555-21380614	P2RX6	Homo sapiens purinergic receptor P2X, ligand-gated ion channel, 6 (P2RX6), transcript variant 1, mRNA [NM_005446]	GO:0030054|GO:0051291|GO:0042802|GO:0005737|GO:0006936|GO:0043197|GO:0006810|GO:0043025|GO:0001614|GO:0004872|GO:0051260|GO:0006812|GO:0006811|GO:0035590|GO:0004931|GO:0005624|GO:0014069|GO:0005524|GO:0007165|GO:0016020|GO:0005887|GO:0016021|GO:0005216|GO:0004888|GO:0015267	NM_005446	Hs.113275	9127	29.4961	78.6315	4.98506	6.19477
A_23_P62081	2.49646	down	NM_003020	chr15:32989106-32989165	SCG5	Homo sapiens secretogranin V (7B2 protein) (SCG5), transcript variant 2, mRNA [NM_003020]	GO:0005515|GO:0004857|GO:0016486|GO:0007218|GO:0046883|GO:0006810|GO:0005576|GO:0051082|GO:0030141|GO:0005525|GO:0043086|GO:0006886	NM_003020	Hs.156540	6447	47.3782	134.354	5.65104	6.97092
A_33_P3410589	2.6496	down	NM_153690	chr3:194409703-194409762	FAM43A	Homo sapiens family with sequence similarity 43, member A (FAM43A), mRNA [NM_153690]		NM_153690	Hs.729131	131583	327.642	910.977	8.37878	9.78456
A_33_P3313846	2.31365	down	NM_013373	chr22:20134188-20134247	ZDHHC8	Homo sapiens zinc finger, DHHC-type containing 8 (ZDHHC8), transcript variant 2, mRNA [NM_013373]	GO:0016746|GO:0016020|GO:0008270|GO:0031410|GO:0016021|GO:0046872|GO:0030659	NM_013373	Hs.63128	29801	31.6961	83.8557	5.08156	6.29173
A_33_P3252661	14.0509	down	NM_001005365	chr8:43212055-43212114	POTEA	Homo sapiens POTE ankyrin domain family, member A (POTEA), transcript variant 2, mRNA [NM_001005365]		NM_001005365	Hs.531579	340441	5	75.5541	2.32603	6.13862
A_33_P3243449	2.52483	down	NM_001252	chr19:6585926-6585867	CD70	Homo sapiens CD70 molecule (CD70), mRNA [NM_001252]	GO:0005515|GO:0005164|GO:0005886|GO:0008283|GO:0005102|GO:0007267|GO:0006917|GO:0002020|GO:0005125|GO:0005615|GO:0007165|GO:0006955|GO:0005887|GO:0000299	NM_001252	Hs.501497	970	79.2319	218.774	6.36796	7.70414
A_33_P3233764	2.25369	down	NM_004690	chr6:150022975-150022916	LATS1	Homo sapiens LATS, large tumor suppressor, homolog 1 (Drosophila) (LATS1), mRNA [NM_004690]	GO:0005515|GO:0000287|GO:0019901|GO:0005815|GO:0000819|GO:0045736|GO:0051220|GO:0035329|GO:0005524|GO:0033138|GO:0007067|GO:0000922|GO:0005737|GO:0007049|GO:0030833|GO:0009755|GO:0000166|GO:0004674|GO:0000086|GO:0043254|GO:0006468|GO:0005856|GO:0090090|GO:0051301	NM_004690	Hs.716697	9113	25.7057	66.6466	4.77908	5.95137
A_23_P169494	6.41906	down	NM_000607	chr9:117087130-117087340	ORM1	Homo sapiens orosomucoid 1 (ORM1), mRNA [NM_000607]	GO:0005515|GO:0006954|GO:0006810|GO:0002682|GO:0005576|GO:0006953|GO:0005615	NM_000607	Hs.522356	5004	51.478	365.001	5.76297	8.44533
A_24_P268676	2.91635	down	NM_003670	chr3:5026260-5026319	BHLHE40	Homo sapiens basic helix-loop-helix family, member e40 (BHLHE40), mRNA [NM_003670]	GO:0005515|GO:0006355|GO:0003700|GO:0005794|GO:0003705|GO:0005730|GO:0070888|GO:0005634|GO:0000122|GO:0003677|GO:0001078|GO:0048168|GO:0009649|GO:0007623|GO:0009416	NM_003670	Hs.171825	8553	1504.42	4548.68	10.5685	12.1127
A_33_P3241984	2.03371	down	NM_015967	chr1:114356520-114356461	PTPN22	Homo sapiens protein tyrosine phosphatase, non-receptor type 22 (lymphoid) (PTPN22), transcript variant 1, mRNA [NM_015967]	GO:0005515|GO:0050855|GO:0048471|GO:0017124|GO:0050868|GO:0005634|GO:0050860|GO:0032817|GO:0035335|GO:0005737|GO:0006470|GO:0016787|GO:0030217|GO:0045088|GO:0009898|GO:0019900|GO:0004725|GO:0035644	NM_015967	Hs.535276	26191	19.1004	45.133	4.36163	5.38575
A_33_P3393927	2.24733	down	NM_181873	chr1:149901167-149901108	MTMR11	Homo sapiens myotubularin related protein 11 (MTMR11), transcript variant 2, mRNA [NM_181873]	GO:0016791	NM_181873	Hs.425144	10903	278.028	658.516	8.14743	9.31564
A_23_P218463	2.01583	down	NM_013376	chr19:40928494-40928435	SERTAD1	Homo sapiens SERTA domain containing 1 (SERTAD1), mRNA [NM_013376]	GO:0008284|GO:0000079|GO:0045893	NM_013376	Hs.269898	29950	1916.29	3967.9	10.9115	11.9229
A_23_P139500	2.46075	down	NM_030762	chr12:26273691-26273632	BHLHE41	Homo sapiens basic helix-loop-helix family, member e41 (BHLHE41), mRNA [NM_030762]	GO:0001102|GO:0006355|GO:0003700|GO:0008283|GO:0003705|GO:0043425|GO:0070888|GO:0005634|GO:0000122|GO:0010832|GO:0000978|GO:0003677|GO:0030154|GO:0001078|GO:0051577|GO:0010944|GO:0007623|GO:0009887	NM_030762	Hs.177841	79365	150.704	403.216	7.28361	8.58271
A_33_P3412428	2.38766	down	NM_145004	chr8:39022579-39022638	ADAM32	Homo sapiens ADAM metallopeptidase domain 32 (ADAM32), mRNA [NM_145004]	GO:0016020|GO:0006508|GO:0008270|GO:0008233|GO:0016021|GO:0004222|GO:0046872	NM_145004	Hs.521545	203102	23.7798	65.7249	4.67528	5.93088
A_23_P94533	2.65401	down	NM_001912	chr9:90345326-90345385	CTSL1	Homo sapiens cathepsin L1 (CTSL1), transcript variant 1, mRNA [NM_001912]	GO:0071888|GO:0005515|GO:0004197|GO:0042393|GO:0006508|GO:0008233|GO:0005634|GO:0005576|GO:0005764	NM_001912	Hs.418123	1514	1738.62	4787.1	10.7764	12.1845
A_33_P3384562	2.60536	down	NM_213636	chr5:176917306-176917247	PDLIM7	Homo sapiens PDZ and LIM domain 7 (enigma) (PDLIM7), transcript variant 4, mRNA [NM_213636]	GO:0005515|GO:0001725|GO:0030036|GO:0030054|GO:0007275|GO:0015629|GO:0001726|GO:0046872|GO:0006898|GO:0030154|GO:0045669|GO:0005737|GO:0001503|GO:0008270|GO:0005925	NM_213636	Hs.533040	9260	281.272	771.622	8.16223	9.54372
A_23_P257803	2.10127	down	NM_013391	chr5:78293966-78293907	DMGDH	Homo sapiens dimethylglycine dehydrogenase (DMGDH), nuclear gene encoding mitochondrial protein, mRNA [NM_013391]	GO:0005739|GO:0005737|GO:0005542|GO:0005759|GO:0050660|GO:0016491|GO:0006544|GO:0009055|GO:0006546|GO:0004047|GO:0047865|GO:0019695	NM_013391	Hs.655653	29958	57.2122	135.342	5.91359	6.98486
A_33_P3228402	3.17494	down		chrX:073096726-073096785							87.6775	303.642	6.50865	8.17538
A_32_P416161	4.22452	down	NM_212559	chrX:100168965-100168906	XKRX	Homo sapiens XK, Kell blood group complex subunit-related, X-linked (XKRX), mRNA [NM_212559]	GO:0005886|GO:0016021	NM_212559	Hs.364911	402415	8.88475	44.3279	3.279	5.35779
A_24_P152527	5.26918	down	NM_006373	chr17:41170689-41170630	VAT1	Homo sapiens vesicle amine transport protein 1 homolog (T. californica) (VAT1), mRNA [NM_006373]	GO:0005737|GO:0000166|GO:0016491|GO:0008270|GO:0016021	NM_006373	Hs.514199	10493	310.648	1734.36	8.30888	10.7065
A_23_P389897	2.66247	down	NM_002507	chr17:47591978-47592037	NGFR	Homo sapiens nerve growth factor receptor (NGFR), mRNA [NM_002507]	GO:0005515|GO:0010468|GO:0008624|GO:0005886|GO:0031293|GO:0005634|GO:0021675|GO:0048146|GO:0030154|GO:0031069|GO:0005829|GO:0005737|GO:0007411|GO:0004872|GO:0004871|GO:0048011|GO:0048406|GO:0009986|GO:0009611|GO:0006915|GO:0005576|GO:0006916|GO:0007275|GO:0045786|GO:0007417|GO:0048635|GO:0051799|GO:0005887|GO:0040037|GO:0050771|GO:0043588|GO:0005654|GO:0016048|GO:0050772|GO:0050770|GO:0042488|GO:…	NM_002507	Hs.415768	4804	259.264	724.884	8.04611	9.45888
A_23_P91850	4.89012	down	NM_144717	chr3:136729798-136729857	IL20RB	Homo sapiens interleukin 20 receptor beta (IL20RB), mRNA [NM_144717]	GO:0002437|GO:0032703|GO:0032753|GO:0050863|GO:0032733|GO:0001808|GO:0042130|GO:0048873|GO:0016020|GO:0002765|GO:0004872|GO:0016021|GO:0032689	NM_144717	Hs.61232	53833	263.854	1368.7	8.07459	10.3645
A_32_P47157	2.0838	down	NR_024006	chr9:35865315-35865374	FP588	Homo sapiens uncharacterized LOC92973 (FP588), non-coding RNA [NR_024006]		NR_024006	Hs.12509	92973	36.8882	87.9635	5.30632	6.36554
A_33_P3705884	2.40784	down	AK094188	chr19:28221266-28221207	LOC148189	Homo sapiens cDNA FLJ36869 fis, clone ASTRO2016819. [AK094188]			Hs.565253	148189	958.639	2398.76	9.92305	11.1908
A_24_P172990	2.18057	down	NM_001605	chr16:70287935-70287876	AARS	Homo sapiens alanyl-tRNA synthetase (AARS), mRNA [NM_001605]	GO:0010467|GO:0002161|GO:0000049|GO:0016874|GO:0006419|GO:0004813|GO:0005625|GO:0005524|GO:0046872|GO:0008033|GO:0006400|GO:0030968|GO:0005829|GO:0006418|GO:0043524|GO:0005737|GO:0000166|GO:0021680|GO:0006457|GO:0050885|GO:0043588|GO:0043200|GO:0016597|GO:0001942	NM_001605	Hs.315137	16	1015.39	2297.3	10.0066	11.1313
A_23_P52121	2.03409	down	NM_002614	chr1:145763717-145763776	PDZK1	Homo sapiens PDZ domain containing 1 (PDZK1), transcript variant 1, mRNA [NM_002614]	GO:0005515|GO:0005215|GO:0005737|GO:0016020|GO:0008283|GO:0006810|GO:0031526|GO:0034767|GO:0030165|GO:0015893|GO:0015879|GO:0005124	NM_002614	Hs.444751	5174	46.8468	108.002	5.63674	6.66113
A_33_P3377364	2.46245	down	NM_000213	chr17:73753824-73753883	ITGB4	Homo sapiens integrin, beta 4 (ITGB4), transcript variant 1, mRNA [NM_000213]	GO:0005515|GO:0030056|GO:0008305|GO:0030054|GO:0005886|GO:0009986|GO:0034329|GO:0009611|GO:0007275|GO:0007154|GO:0007160|GO:0007229|GO:0048870|GO:0031581|GO:0046847|GO:0004872|GO:0016021|GO:0007155|GO:0031252	NM_000213	Hs.632226	3691	4494.34	11605.9	12.1399	13.44
A_23_P150018	2.13519	down	NM_004419	chr10:112270900-112270959	DUSP5	Homo sapiens dual specificity phosphatase 5 (DUSP5), mRNA [NM_004419]	GO:0000188|GO:0001706|GO:0006470|GO:0016787|GO:0005654|GO:0005634|GO:0045892|GO:0035335|GO:0017017|GO:0004725	NM_004419	Hs.2128	1847	5144.07	11429	12.3269	13.4213
A_23_P101642	2.61559	down	NM_002842	chr19:55692827-55692768	PTPRH	Homo sapiens protein tyrosine phosphatase, receptor type, H (PTPRH), transcript variant 1, mRNA [NM_002842]	GO:0005739|GO:0005515|GO:0005737|GO:0006470|GO:0016787|GO:0016020|GO:0005887|GO:0005001|GO:0005730|GO:0006915|GO:0005634	NM_002842	Hs.179770	5794	128.94	365.572	7.06151	8.44865
A_33_P3348973	2.18828	down	NM_001178000	chr2:209168982-209169041	PIKFYVE	Homo sapiens phosphoinositide kinase, FYVE finger containing (PIKFYVE), transcript variant 4, mRNA [NM_001178000]	GO:0005515|GO:0012506|GO:0000285|GO:0048471|GO:0034504|GO:0031410|GO:0005524|GO:0046872|GO:0006898|GO:0005829|GO:0016308|GO:0035556|GO:0000166|GO:0016020|GO:0031901|GO:0042147|GO:0045121|GO:0008270|GO:0044267|GO:0010008|GO:0016740|GO:0005768	NM_001178000	Hs.173939	200576	16.2092	40.9175	4.11286	5.24266
A_23_P75811	2.47503	down	NM_001012662	chr11:62652689-62652748	SLC3A2	Homo sapiens solute carrier family 3 (activators of dibasic and neutral amino acid transport), member 2 (SLC3A2), transcript variant 2, mRNA [NM_001012662]	GO:0005515|GO:0042470|GO:0005886|GO:0009986|GO:0043169|GO:0005975|GO:0006865|GO:0050900|GO:0003824|GO:0055085|GO:0005432|GO:0034641|GO:0016324|GO:0015827|GO:0007596|GO:0015175|GO:0016049|GO:0006816|GO:0016021|GO:0060356|GO:0006811	NM_001012662	Hs.502769	6520	6120.07	15627.5	12.5735	13.881
A_23_P39251	28.9132	down	NM_001013706	chr19:4523409-4523350	PLIN5	Homo sapiens perilipin 5 (PLIN5), mRNA [NM_001013706]	GO:0005811	NM_001013706	Hs.131034	440503	211.252	6416.58	7.76305	12.6167
A_23_P346376	2.34019	down	NM_014499	chrX:78216366-78216425	P2RY10	Homo sapiens purinergic receptor P2Y, G-protein coupled, 10 (P2RY10), transcript variant 1, mRNA [NM_014499]	GO:0005886|GO:0045028|GO:0004930|GO:0004872|GO:0016021|GO:0004871	NM_014499	Hs.296433	27334	8.8012	24.6035	3.26681	4.49344
A_33_P3294277	3.03125	down	NM_000896	chr19:15770754-15770813	CYP4F3	Homo sapiens cytochrome P450, family 4, subfamily F, polypeptide 3 (CYP4F3), transcript variant 1, mRNA [NM_000896]	GO:0005792|GO:0006805|GO:0005783|GO:0050051|GO:0009055|GO:0006691|GO:0046872|GO:0004497|GO:0016020|GO:0005789|GO:0016021|GO:0016705|GO:0020037	NM_000896	Hs.106242	4051	72.8091	243.554	6.25292	7.85283
A_33_P3331491	2.09591	down	NM_001162371	chr17:5402831-5402772	LOC728392	Homo sapiens uncharacterized protein LOC728392 (LOC728392), mRNA [NM_001162371]		NM_001162371	Hs.104305	728392	318.707	702.812	8.34815	9.41573
A_33_P3243887	2.10192	down	NM_000641	chr19:55875847-55875788	IL11	Homo sapiens interleukin 11 (IL11), mRNA [NM_000641]	GO:0008284|GO:0005142|GO:0007267|GO:0050731|GO:0030168|GO:0005576|GO:0005125|GO:0005615|GO:0046888|GO:0033138|GO:0045944|GO:0030219|GO:0030183|GO:0045444|GO:0043410|GO:0008083	NM_000641	Hs.467304	3589	158.288	359.61	7.35345	8.42515
A_32_P208823	2.5844	down	NM_020405	chr17:37220029-37219970	PLXDC1	Homo sapiens plexin domain containing 1 (PLXDC1), mRNA [NM_020405]	GO:0003674|GO:0005737|GO:0030054|GO:0021510|GO:0005886|GO:0043025|GO:0005576|GO:0016021|GO:0005923|GO:0005575|GO:0001525|GO:0030425	NM_020405	Hs.125036	57125	27.2902	80.63	4.86308	6.23291
A_33_P3215739	2.03362	down	NM_001085451	chr3:100175107-100175166	LNP1	Homo sapiens leukemia NUP98 fusion partner 1 (LNP1), mRNA [NM_001085451]		NM_001085451	Hs.591294	348801	148.453	330.934	7.26707	8.29112
A_23_P42784	2.08358	down	NM_032944	chr7:23872041-23872100	STK31	Homo sapiens serine/threonine kinase 31 (STK31), transcript variant 2, mRNA [NM_032944]	GO:0000166|GO:0004674|GO:0005524	NM_032944	Hs.309767	56164	17.084	41.3519	4.19532	5.25438
A_23_P35045	2.68361	down	NM_001025598	chr1:161017294-161017235	ARHGAP30	Homo sapiens Rho GTPase activating protein 30 (ARHGAP30), transcript variant 1, mRNA [NM_001025598]	GO:0005622|GO:0051056|GO:0007165|GO:0007264|GO:0005829|GO:0005096	NM_001025598	Hs.389374	257106	5	14.8561	2.32603	3.75021
A_23_P18684	2.32313	down	NM_004362	chr4:141310434-141310375	CLGN	Homo sapiens calmegin (CLGN), transcript variant 1, mRNA [NM_004362]	GO:0007338|GO:0006461|GO:0016020|GO:0006457|GO:0005783|GO:0005509|GO:0005789|GO:0051082|GO:0016021|GO:0005635|GO:0007339	NM_004362	Hs.86368	1047	141.356	355.505	7.19092	8.40699
A_23_P310460	2.18224	down	NM_153487	chr6:37600354-37600295	MDGA1	Homo sapiens MAM domain containing glycosylphosphatidylinositol anchor 1 (MDGA1), mRNA [NM_153487]	GO:0003674|GO:0005886|GO:0007420|GO:0007275|GO:0001764|GO:0046658|GO:0030154|GO:0021527|GO:0007399	NM_153487	Hs.437993	266727	180.045	425.769	7.54038	8.66619
A_23_P128728	3.1197	down	NM_001172	chr14:68117539-68117598	ARG2	Homo sapiens arginase, type II (ARG2), nuclear gene encoding mitochondrial protein, mRNA [NM_001172]	GO:0050998|GO:0045428|GO:0001657|GO:0030324|GO:0048678|GO:0046872|GO:0006809|GO:0005739|GO:0034641|GO:0010963|GO:0005759|GO:0045988|GO:0006525|GO:0033197|GO:0009725|GO:0043200|GO:0001666|GO:0007584|GO:0042493|GO:0060135|GO:0006915|GO:0010269|GO:0009635|GO:0009749|GO:0071222|GO:0071346|GO:0051001|GO:0016787|GO:0007494|GO:0000050|GO:0046689|GO:0004053|GO:0046686|GO:0071549	NM_001172	Hs.226007	384	249.659	822.217	7.99597	9.63738
A_23_P42397	2.25397	down	NM_153362	chr6:84234849-84234908	PRSS35	Homo sapiens protease, serine, 35 (PRSS35), transcript variant 2, mRNA [NM_153362]	GO:0004252|GO:0006508|GO:0005576|GO:0003824	NM_153362	Hs.98381	167681	31.735	81.9243	5.08445	6.25691
A_33_P3403714	3.88975	down	NR_027257	chr19:50565092-50565151	FLJ26850	Homo sapiens FLJ26850 protein (FLJ26850), non-coding RNA [NR_027257]		NR_027257	Hs.628968	400710	5.99258	28.111	2.72708	4.68675
A_24_P239606	2.88332	down	NM_015675	chr19:2478178-2478237	GADD45B	Homo sapiens growth arrest and DNA-damage-inducible, beta (GADD45B), mRNA [NM_015675]	GO:0000186|GO:0000185|GO:0051726|GO:0006950|GO:0006915|GO:0007275|GO:0006469|GO:0030154	NM_015675	Hs.110571	4616	1181.26	3521.41	10.2195	11.7472
A_23_P312132	4.25818	down	NM_000887	chr16:31393951-31394010	ITGAX	Homo sapiens integrin, alpha X (complement component 3 receptor 4 subunit) (ITGAX), mRNA [NM_000887]	GO:0005515|GO:0008305|GO:0051607|GO:0005886|GO:0007596|GO:0007229|GO:0009887|GO:0004872|GO:0016021|GO:0050900|GO:0007155|GO:0009897	NM_000887	Hs.248472	3687	36.8646	178.572	5.30549	7.39573
A_23_P22224	2.1723	down	NM_004095	chr8:37917718-37917777	EIF4EBP1	Homo sapiens eukaryotic translation initiation factor 4E binding protein 1 (EIF4EBP1), mRNA [NM_004095]	GO:0005515|GO:0008286|GO:0031929|GO:0010467|GO:0005634|GO:0006412|GO:0005829|GO:0043234|GO:0045931|GO:0000082|GO:0005737|GO:0031333|GO:0008190|GO:0045947|GO:0044267	NM_004095	Hs.411641	1978	8182.71	18581.8	12.9941	14.1133
A_23_P346093	2.74862	down	NM_152468	chr17:76138709-76138768	TMC8	Homo sapiens transmembrane channel-like 8 (TMC8), mRNA [NM_152468]	GO:0016020|GO:0005783|GO:0005789|GO:0016021	NM_152468	Hs.592102	147138	198.784	584.092	7.6729	9.13161
A_23_P52676	2.10727	down	NM_053054	chr11:65784573-65784371	CATSPER1	Homo sapiens cation channel, sperm associated 1 (CATSPER1), mRNA [NM_053054]	GO:0005515|GO:0020017|GO:0005244|GO:0001539|GO:0005245|GO:0005886|GO:0007275|GO:0030317|GO:0007283|GO:0055085|GO:0030154|GO:0019861|GO:0005929|GO:0007342|GO:0016021|GO:0006811	NM_053054	Hs.189105	117144	46.596	111.225	5.62785	6.70322
A_23_P77328	2.06078	down	NM_005258	chr15:41059510-41059569	GCHFR	Homo sapiens GTP cyclohydrolase I feedback regulator (GCHFR), mRNA [NM_005258]	GO:0004857|GO:0005515|GO:0042470|GO:0031965|GO:0005625|GO:0005634|GO:0051291|GO:0030425|GO:0005829|GO:0006809|GO:0043234|GO:0009890|GO:0005737|GO:0030742|GO:0006461|GO:0016020|GO:0043105|GO:0016597|GO:0042133|GO:0043106	NM_005258	Hs.631717	2644	55.0918	127.731	5.85484	6.89803
A_24_P822931	6.59635	down	NM_001195576	chrX:111146766-111146825	LOC100329135	Homo sapiens uncharacterized LOC100329135 (LOC100329135), transcript variant 1, mRNA [NM_001195576]		NM_001195576	Hs.247868	100329135	5.80164	45.9518	2.68968	5.41134
A_24_P109214	2.95369	down	NM_001645	chr19:45422436-45422495	APOC1	Homo sapiens apolipoprotein C-I (APOC1), mRNA [NM_001645]	GO:0006629|GO:0032375|GO:0050995|GO:0005783|GO:0042627|GO:0010900|GO:0010873|GO:0034379|GO:0060228|GO:0034361|GO:0034364|GO:0034382|GO:0006810|GO:0055102|GO:0034447|GO:0008203|GO:0033344|GO:0005504|GO:0004859|GO:0032374|GO:0045717|GO:0031210|GO:0005576|GO:0034369|GO:0051005|GO:0010916|GO:0033700|GO:0048261|GO:0034375|GO:0042157|GO:0032368|GO:0006641|GO:0045833	NM_001645	Hs.110675	341	5	16.2961	2.32603	3.88855
A_23_P47924	3.33265	down	NM_002849	chr12:71032555-71032496	PTPRR	Homo sapiens protein tyrosine phosphatase, receptor type, R (PTPRR), transcript variant 1, mRNA [NM_002849]	GO:0048471|GO:0005794|GO:0019901|GO:0005886|GO:0009986|GO:0005634|GO:0001701|GO:0035335|GO:0007399|GO:0005737|GO:0006470|GO:0016787|GO:0005001|GO:0030182|GO:0004872|GO:0016021|GO:0004725	NM_002849	Hs.506076	5801	8.8146	34.9509	3.27051	5.00718
A_32_P75661	2.41743	down		chr2:010908054-010907995							380.76	964.674	8.59115	9.86463
A_23_P154338	3.59808	down	NM_025202	chr2:233547145-233547204	EFHD1	Homo sapiens EF-hand domain family, member D1 (EFHD1), transcript variant 1, mRNA [NM_025202]	GO:0005739|GO:0005509|GO:0005743|GO:0031175	NM_025202	Hs.730757	80303	64.0198	255.025	6.07239	7.91961
A_23_P202427	9.35531	down	NM_025130	chr10:71026958-71027017	HKDC1	Homo sapiens hexokinase domain containing 1 (HKDC1), mRNA [NM_025130]	GO:0005739|GO:0000166|GO:0016301|GO:0005975|GO:0005730|GO:0005634|GO:0004396|GO:0005524|GO:0016740|GO:0006096	NM_025130	Hs.522988	80201	21.5238	226.8	4.52857	7.75435
A_24_P33982	2.7525	down	NM_001085423	chr17:62461517-62461576	MILR1	Homo sapiens mast cell immunoglobulin-like receptor 1 (MILR1), mRNA [NM_001085423]	GO:0043303|GO:0005886|GO:0005887|GO:0033004	NM_001085423	Hs.631749	284021	12.5368	40.0061	3.75083	5.21157
A_24_P85317	2.17166	down	NM_001042572	chr15:93486257-93487662	CHD2	Homo sapiens chromodomain helicase DNA binding protein 2 (CHD2), transcript variant 2, mRNA [NM_001042572]	GO:0004003|GO:0016787|GO:0006357|GO:0000166|GO:0004386|GO:0005634|GO:0005524|GO:0003677	NM_001042572	Hs.220864	1106	107.707	254.109	6.79539	7.91419
A_23_P417974	5.18443	down	NM_173039	chr11:77320442-77320501	AQP11	Homo sapiens aquaporin 11 (AQP11), mRNA [NM_173039]	GO:0005215|GO:0005886|GO:0009986|GO:0001822|GO:0005783|GO:0030425|GO:0015840|GO:0005829|GO:0003674|GO:0005737|GO:0048388|GO:0015793|GO:0051260|GO:0006833|GO:0016021|GO:0006811	NM_173039	Hs.503345	282679	6.6441	41.2671	2.87759	5.25178
A_33_P3246833	2.03116	down	NM_173843	chr2:113891531-113891590	IL1RN	Homo sapiens interleukin 1 receptor antagonist (IL1RN), transcript variant 4, mRNA [NM_173843]	GO:0005149|GO:0005813|GO:2000660|GO:0005886|GO:0045352|GO:0051384|GO:0005576|GO:0005634|GO:0045353|GO:0006953|GO:0005152|GO:0005151|GO:0005615|GO:0005150|GO:0005622|GO:0006955|GO:0005737|GO:0001960|GO:0034115	NM_173843	Hs.81134	3557	70.0924	158.305	6.19863	7.22094
A_24_P843020	2.3664	down		chr19:042006989-042006930							52.8682	140.983	5.80132	7.04402
A_33_P3306110	2.70153	down	NM_005795	chr2:188207915-188207856	CALCRL	Homo sapiens calcitonin receptor-like (CALCRL), mRNA [NM_005795]	GO:0004948|GO:0005886|GO:0004930|GO:0048661|GO:0007507|GO:0006937|GO:0005887|GO:0007187|GO:0050728|GO:0004872|GO:0004871|GO:0007189|GO:0001635	NM_005795	Hs.470882	10203	35.511	109.661	5.24825	6.68202
A_32_P197340	2.12105	down	XM_001714892	chr2:171655372-171655431	LOC285141	PREDICTED: Homo sapiens hypothetical protein LOC285141 (LOC285141), mRNA [XM_001714892]		XM_001714892	Hs.443729	285141	166.453	382.968	7.42657	8.51135
A_33_P3728979	3.11262	down	NM_205548	chr5:79837786-79837845	FAM151B	Homo sapiens family with sequence similarity 151, member B (FAM151B), mRNA [NM_205548]		NM_205548	Hs.338182	167555	25.3922	89.8933	4.7586	6.39673
A_23_P401774	2.23935	down	NM_018712	chr11:107537312-107537371	ELMOD1	Homo sapiens ELMO/CED-12 domain containing 1 (ELMOD1), transcript variant 1, mRNA [NM_018712]	GO:0043547|GO:0006909|GO:0005737|GO:0005730|GO:0005634|GO:0005856|GO:0005096	NM_018712	Hs.495779	55531	273.9	647.804	8.12637	9.28945
A_33_P3304242	2.05087	down	NM_012144	chr9:34520920-34520979	DNAI1	Homo sapiens dynein, axonemal, intermediate chain 1 (DNAI1), mRNA [NM_012144]	GO:0005929|GO:0005737|GO:0003774|GO:0030286|GO:0030030|GO:0005874|GO:0035085|GO:0005856	NM_012144	Hs.112667	27019	59.637	138.065	5.97605	7.01229
A_33_P3216610	4.37083	down	NM_019894	chr11:117990456-117990515	TMPRSS4	Homo sapiens transmembrane protease, serine 4 (TMPRSS4), transcript variant 1, mRNA [NM_019894]	GO:0016020|GO:0004252|GO:0006508|GO:0008233|GO:0016021|GO:0005044	NM_019894	Hs.161985	56649	9.47399	48.6507	3.36321	5.49112
A_24_P145019	2.83519	down	NR_033939	chr4:141205384-141205325	LOC100129858	Homo sapiens uncharacterized LOC100129858 (LOC100129858), non-coding RNA [NR_033939]		NR_033939	Hs.660477	100129858	13.1856	43.5486	3.82869	5.33214
A_33_P3477521	2.10261	down	NR_038230	chr17:48127772-48127713	LOC284080	Homo sapiens uncharacterized LOC284080 (LOC284080), non-coding RNA [NR_038230]		NR_038230	Hs.274864	284080	72.4792	168.599	6.24504	7.31722
A_23_P85783	4.55928	down	NM_006623	chr1:120285529-120285588	PHGDH	Homo sapiens phosphoglycerate dehydrogenase (PHGDH), mRNA [NM_006623]	GO:0048037|GO:0004617|GO:0051287|GO:0007420|GO:0016491|GO:0009055|GO:0008652|GO:0006564	NM_006623	Hs.487296	26227	1736.73	8142.38	10.7743	12.9631
A_33_P3423874	2.47956	down	NM_001018100	chr15:57977472-57977531	MYZAP	Homo sapiens myocardial zonula adherens protein (MYZAP), transcript variant 1, mRNA [NM_001018100]		NM_001018100	Hs.437256	100820829	342.096	891.156	8.43916	9.74924
A_33_P3255701	2.24697	down	XR_108962	chr9:132903871-132903812		Uncharacterized protein [Source:UniProtKB/TrEMBL;Acc:F2Z3C2] [ENST00000358748]		XR_108962	Hs.522437		286.498	673.343	8.18525	9.35323
A_23_P148609	2.66634	down	NM_021796	chrX:133700139-133700080	PLAC1	Homo sapiens placenta-specific 1 (PLAC1), mRNA [NM_021796]	GO:0003674|GO:0007275|GO:0005576|GO:0005575|GO:0001890	NM_021796	Hs.496811	10761	66.1083	196.456	6.11978	7.53464
A_23_P368711	3.16678	down	NM_006864	chr19:54724656-54724597	LILRB3	Homo sapiens leukocyte immunoglobulin-like receptor, subfamily B (with TM and ITIM domains), member 3 (LILRB3), transcript variant 2, mRNA [NM_006864]	GO:0005515|GO:0016020|GO:0005887|GO:0045671|GO:0006952|GO:0004872|GO:0007166|GO:0004888	NM_006864	Hs.631592	11025	11.412	42.3092	3.62501	5.28803
A_23_P55251	2.13328	down	NM_002204	chr17:48167365-48167424	ITGA3	Homo sapiens integrin, alpha 3 (antigen CD49C, alpha 3 subunit of VLA-3 receptor) (ITGA3), transcript variant a, mRNA [NM_002204]	GO:0005515|GO:0008305|GO:0005886|GO:0009986|GO:0050900|GO:0016323|GO:0007160|GO:0007229|GO:0007596|GO:0004872|GO:0007613|GO:0016021|GO:0019717|GO:0001764|GO:0007155	NM_002204	Hs.265829	3675	2003.04	4388.14	10.974	12.0671
A_32_P800179	3.58733	down	AK094933	chr19:48685130-48685071		Homo sapiens cDNA FLJ37614 fis, clone BRCOC2011769. [AK094933]			Hs.68846		5	19.6438	2.32603	4.16894
A_23_P2414	16.5132	down	AK311217	chr12:21684967-21685026	C12orf39	chromosome 12 open reading frame 39 [Source:HGNC Symbol;Acc:28139] [ENST00000256969]	GO:0030133|GO:0005730|GO:0005634|GO:0005576|GO:0031410|GO:0043231		Hs.130692	80763	15.1577	282.143	4.01766	8.06321
A_23_P360268	2.73552	down	NR_026935	chrX:137697738-137697679	LOC158696	Homo sapiens uncharacterized LOC158696 (LOC158696), non-coding RNA [NR_026935]		NR_026935	Hs.558664	158696	14.6547	46.3607	3.97024	5.42206
A_24_P238040	2.06781	down	NM_004505	chr17:5037199-5037258	USP6	Homo sapiens ubiquitin specific peptidase 6 (Tre-2 oncogene) (USP6), mRNA [NM_004505]	GO:0005515|GO:0006511|GO:0005516|GO:0016579|GO:0004843|GO:0005886|GO:0003676|GO:0005764|GO:0004197|GO:0005622|GO:0005737|GO:0006508|GO:0008233|GO:0060627|GO:0004221|GO:0055037|GO:0005097|GO:0006464	NM_004505	Hs.448851	9098	23.7663	56.6606	4.67333	5.72143
A_33_P3299921	2.03213	down	XM_001719518	chr4:132665772-132665831	LOC100128869	PREDICTED: Homo sapiens hypothetical protein LOC100128869 (LOC100128869), mRNA [XM_001719518]		XM_001719518	Hs.694468	100128869	11.6935	28.078	3.66184	4.68483
A_33_P3397520	2.13174	down	NM_198699	chr21:46117448-46117507	KRTAP10-12	Homo sapiens keratin associated protein 10-12 (KRTAP10-12), mRNA [NM_198699]	GO:0045095	NM_198699	Hs.297526	386685	79.6347	187.93	6.37427	7.4663
A_33_P3317058	2.45693	down	NM_012447	chr7:99811369-99811428	STAG3	Homo sapiens stromal antigen 3 (STAG3), mRNA [NM_012447]	GO:0007049|GO:0007126|GO:0007059|GO:0000795|GO:0005694|GO:0005488|GO:0030893|GO:0005634|GO:0007130|GO:0000775	NM_012447	Hs.592283	10734	17.4701	49.6759	4.22653	5.52339
A_23_P36888	2.12036	down	NM_138371	chr12:47630220-47630279	FAM113B	Homo sapiens family with sequence similarity 113, member B (FAM113B), mRNA [NM_138371]	GO:0016787	NM_138371	Hs.560100	91523	86.8217	202.108	6.49421	7.57853
A_23_P21207	2.86765	down	NM_003335	chr3:49845476-49845325	UBA7	Homo sapiens ubiquitin-like modifier activating enzyme 7 (UBA7), mRNA [NM_003335]	GO:0000166|GO:0032020|GO:0045087|GO:0019941|GO:0016874|GO:0032480|GO:0005524|GO:0006464|GO:0019782|GO:0005829	NM_003335	Hs.16695	7318	15.4404	51.2022	4.04625	5.56612
A_33_P3214586	2.28109	down	NM_057090	chr1:44402420-44402479	ARTN	Homo sapiens artemin (ARTN), transcript variant 4, mRNA [NM_057090]	GO:0007165|GO:0007411|GO:0005102|GO:0005576|GO:0008083|GO:0007405	NM_057090	Hs.632404	9048	89.5726	222.178	6.53487	7.72459
A_23_P67127	2.3347	down	NM_173633	chr19:42829141-42829200	TMEM145	Homo sapiens transmembrane protein 145 (TMEM145), mRNA [NM_173633]	GO:0016020|GO:0016021	NM_173633	Hs.382075	284339	358.056	878.896	8.50389	9.72713
A_24_P233786	3.51977	down	NM_052966	chr1:184760286-184760227	FAM129A	Homo sapiens family with sequence similarity 129, member A (FAM129A), transcript variant 2, mRNA [NM_052966]	GO:0003674|GO:0034976|GO:0005737|GO:0005886|GO:0006950|GO:0005730|GO:0001934|GO:0001933|GO:0045727|GO:0005634	NM_052966	Hs.518662	116496	737.449	2696.53	9.53899	11.3545
A_23_P137157	2.38925	down	NM_002910	chrX:153207086-153207027	RENBP	Homo sapiens renin binding protein (RENBP), mRNA [NM_002910]	GO:0010951|GO:0004857|GO:0004866|GO:0050121|GO:0008217|GO:0006044|GO:0017076|GO:0016853|GO:0005524|GO:0042803|GO:0006013|GO:0004476	NM_002910	Hs.158331	5973	11.8315	33.0712	3.67486	4.93141
A_24_P231546	2.10281	down	NM_016490	chr2:97541686-97541627	FAM178B	Homo sapiens family with sequence similarity 178, member B (FAM178B), transcript variant B, mRNA [NM_016490]		NM_016490	Hs.107922	51252	1853.54	4006.4	10.8653	11.9376
A_23_P106922	2.37199	down	NM_021615	chr16:75507046-75507022	CHST6	Homo sapiens carbohydrate (N-acetylglucosamine 6-O) sulfotransferase 6 (CHST6), mRNA [NM_021615]	GO:0006790|GO:0005794|GO:0018146|GO:0016020|GO:0000139|GO:0005975|GO:0006044|GO:0016021|GO:0001517|GO:0016740	NM_021615	Hs.655622	4166	624.181	1547.67	9.29691	10.543
A_33_P3397525	3.02992	down	NM_030761	chr1:22443857-22443798	WNT4	Homo sapiens wingless-type MMTV integration site family, member 4 (WNT4), mRNA [NM_030761]	GO:0071464|GO:0001656|GO:0001658|GO:0018345|GO:0072034|GO:0009798|GO:0072033|GO:0006702|GO:0033080|GO:0071560|GO:0005615|GO:0010894|GO:0048599|GO:0005109|GO:0072273|GO:0071392|GO:0007548|GO:0022407|GO:0033077|GO:0005794|GO:0030501|GO:0009986|GO:0007276|GO:0061369|GO:0003714|GO:0060231|GO:0001889|GO:0061054|GO:0045836|GO:0045165|GO:0032967|GO:0042445|GO:0045596|GO:0045893|GO:0045892|GO:0035567|GO:…	NM_030761	Hs.25766	54361	35.943	124.826	5.26513	6.86441
A_33_P3870906	2.92778	down	NR_038320	chr1:55683006-55683065	LOC100507634	Homo sapiens uncharacterized LOC100507634 (LOC100507634), non-coding RNA [NR_038320]		NR_038320	Hs.158890	100507634	26.6358	88.8734	4.82965	6.37946
A_24_P321766	2.50517	down	NM_000624	chr14:95058646-95058705	SERPINA5	Homo sapiens serpin peptidase inhibitor, clade A (alpha-1 antiproteinase, antitrypsin), member 5 (SERPINA5), mRNA [NM_000624]	GO:0004867|GO:0031210|GO:0005576|GO:0005539|GO:0007283|GO:0032190|GO:0030414|GO:0002020|GO:0005615|GO:0030162|GO:0010951|GO:0043234|GO:0016020|GO:0007342|GO:0001972|GO:0031091|GO:0031094|GO:0002080|GO:0008201|GO:0009897	NM_000624	Hs.159628	5104	143.954	393.463	7.22212	8.54703
A_24_P365349	3.52732	down	NM_031896	chr19:54446899-54446958	CACNG7	Homo sapiens calcium channel, voltage-dependent, gamma subunit 7 (CACNG7), mRNA [NM_031896]	GO:0005244|GO:0016020|GO:0005245|GO:0032281|GO:2000311|GO:0006816|GO:0051925|GO:0016021|GO:0005891|GO:0006811	NM_031896	Hs.631597	59284	6.54833	27.8294	2.85626	4.67484
A_33_P3361152	2.1428	down	NR_024452	chr2:47086086-47086145	LOC100134259	Homo sapiens uncharacterized LOC100134259 (LOC100134259), non-coding RNA [NR_024452]		NR_024452	Hs.114449	100134259	66.9884	160.263	6.13946	7.23895
A_24_P194714	2.55885	down	NM_182565	chr17:74267309-74267368	FAM100B	Homo sapiens family with sequence similarity 100, member B (FAM100B), mRNA [NM_182565]		NM_182565	Hs.644033	283991	3080.74	8072.79	11.5923	12.9478
A_24_P367602	2.02625	down	NR_002834	chr1:228788013-228788072	DUSP5P	Homo sapiens dual specificity phosphatase 5 pseudogene (DUSP5P), non-coding RNA [NR_002834]		NR_002834	Hs.647777	574029	192.994	420.689	7.63181	8.65062
A_23_P49448	2.05088	down	NM_024306	chr16:74747023-74746964	FA2H	Homo sapiens fatty acid 2-hydroxylase (FA2H), mRNA [NM_024306]	GO:0006665|GO:0005792|GO:0008219|GO:0005783|GO:0046872|GO:0016020|GO:0005789|GO:0006810|GO:0016491|GO:0006633|GO:0016021|GO:0022900|GO:0020037	NM_024306	Hs.461329	79152	546.82	1169.16	9.10706	10.1433
A_24_P253723	2.21567	down	NR_028502	chr17:1615641-1615582	MIR22HG	Homo sapiens MIR22 host gene (non-protein coding) (MIR22HG), transcript variant 1, non-coding RNA [NR_028502]		NR_028502	Hs.597755	84981	1514.18	3459.17	10.5762	11.724
A_23_P214080	2.37581	down	NM_001964	chr5:137804891-137804950	EGR1	Homo sapiens early growth response 1 (EGR1), mRNA [NM_001964]	GO:0005515|GO:0003700|GO:0006366|GO:0044212|GO:0072110|GO:0000982|GO:0019221|GO:0005634|GO:0071480|GO:0046872|GO:0005622|GO:0005737|GO:0072303|GO:0060337|GO:0003690|GO:0045944|GO:0048169|GO:0007611|GO:0033233|GO:0090090|GO:0070498|GO:0035035|GO:0032868|GO:0000122|GO:0030509|GO:0003677|GO:0009749|GO:0043565|GO:0030217|GO:0071504|GO:0071506|GO:0008270|GO:0005654|GO:0045893	NM_001964	Hs.326035	1958	4519.21	11277.6	12.1522	13.4006
A_33_P3355503	2.75252	down	NM_005250	chr16:86615242-86615301	FOXL1	Homo sapiens forkhead box L1 (FOXL1), mRNA [NM_005250]	GO:0035136|GO:0005667|GO:0007389|GO:0006355|GO:0003700|GO:0030111|GO:0051216|GO:0008301|GO:0003705|GO:0005634|GO:0007275|GO:0009790|GO:0003677|GO:0030166|GO:0043565|GO:0007507|GO:0051090|GO:0003690|GO:0007420|GO:0007495|GO:0009887|GO:0043010|GO:0008134	NM_005250	Hs.533830	2300	178.517	530.034	7.5276	8.98836
A_23_P412562	2.29817	down	NM_174896	chr1:112020670-112020729	C1orf162	Homo sapiens chromosome 1 open reading frame 162 (C1orf162), mRNA [NM_174896]	GO:0016020|GO:0016021	NM_174896	Hs.288010	128346	56.0668	144.391	5.8829	7.08338
A_33_P3292596	2.3393	down	AB025286	chr17:37851136-37851195	ERBB2	Homo sapiens c-ERBB-2 mRNA, 5' UTR. [AB025286]	GO:0005515|GO:0033088|GO:0030307|GO:0046579|GO:0030879|GO:0048678|GO:0042802|GO:0005006|GO:0007507|GO:0046777|GO:0001948|GO:0009925|GO:0007173|GO:0000166|GO:0007411|GO:0045211|GO:0046983|GO:0043125|GO:0031625|GO:0050679|GO:0046982|GO:0019903|GO:0014068|GO:0014065|GO:0048485|GO:0045785|GO:0043235|GO:0001889|GO:0008045|GO:0007519|GO:0007422|GO:0042060|GO:0032570|GO:0010001|GO:0045121|GO:0043586|GO:…		Hs.446352	2064	26.6826	71.094	4.83355	6.05963
A_23_P89902	2.20613	down	NM_005619	chr19:45988845-45988786	RTN2	Homo sapiens reticulon 2 (RTN2), transcript variant 1, mRNA [NM_005619]	GO:0007165|GO:0016020|GO:0005783|GO:0005789|GO:0030176|GO:0016021|GO:0004871	NM_005619	Hs.47517	6253	444.746	1025.63	8.81161	9.95313
A_33_P3348204	3.18618	down	NM_153027	chr4:165878562-165878621	C4orf39	Homo sapiens chromosome 4 open reading frame 39 (C4orf39), mRNA [NM_153027]		NM_153027	Hs.178648	152756	14.3166	52.7088	3.93875	5.61058
A_23_P316064	2.14542	down	NM_180990	chr17:74077380-74077439	ZACN	Homo sapiens zinc activated ligand-gated ion channel (ZACN), mRNA [NM_180990]	GO:0005230|GO:0005886|GO:0045211|GO:0005624|GO:0008270|GO:0004872|GO:0016021|GO:0010043|GO:0005216|GO:0006811	NM_180990	Hs.714919	353174	31.0705	76.2863	5.05417	6.15543
A_33_P3358049	2.58024	down	NM_001129820	chr17:33875203-33875144	SLFN14	Homo sapiens schlafen family member 14 (SLFN14), mRNA [NM_001129820]	GO:0000166|GO:0005524	NM_001129820	Hs.591193	342618	16.1291	48.07	4.10491	5.47242
A_23_P138541	2.50974	down	NM_003739	chr10:5147789-5147848	AKR1C3	Homo sapiens aldo-keto reductase family 1, member C3 (3-alpha hydroxysteroid dehydrogenase, type II) (AKR1C3), mRNA [NM_003739]	GO:0005622|GO:0047718|GO:0005737|GO:0004033|GO:0006693|GO:0047026|GO:0050327|GO:0047115|GO:0016491|GO:0047017|GO:0047045|GO:0055114	NM_003739	Hs.78183	8644	87.1198	239.109	6.49848	7.82602
A_24_P11100	2.9309	down	NM_001011657	chrX:101138198-101138139	ZMAT1	Homo sapiens zinc finger, matrin-type 1 (ZMAT1), transcript variant 1, mRNA [NM_001011657]	GO:0005622|GO:0005730|GO:0008270|GO:0005634|GO:0003677|GO:0046872	NM_001011657	Hs.496512	84460	5	16.1838	2.32603	3.87737
A_33_P3419998	2.37044	down	NM_001039960	chr12:51902921-51902980	SLC4A8	Homo sapiens solute carrier family 4, sodium bicarbonate cotransporter, member 8 (SLC4A8), transcript variant 1, mRNA [NM_001039960]	GO:0005215|GO:0015297|GO:0005886|GO:0005452|GO:0015701|GO:0016021|GO:0006814|GO:0055085|GO:0006811	NM_001039960	Hs.370636	9498	64.9712	171.396	6.09616	7.34132
A_33_P3262635	3.95294	down	NM_177405	chr22:17660352-17660293	CECR1	Homo sapiens cat eye syndrome chromosome region, candidate 1 (CECR1), transcript variant 2, mRNA [NM_177405]	GO:0005794|GO:0009168|GO:0046103|GO:0043394|GO:0005576|GO:0007275|GO:0005615|GO:0046872|GO:0042803|GO:0031685|GO:0005829|GO:0004000|GO:0016787|GO:0006154|GO:0043103|GO:0008270|GO:0008083|GO:0008201	NM_177405	Hs.170310	51816	14.2166	64.7842	3.92955	5.91248
A_23_P35399	2.05192	down	NM_145869	chr10:81917416-81915629	ANXA11	Homo sapiens annexin A11 (ANXA11), transcript variant c, mRNA [NM_145869]	GO:0005515|GO:0006909|GO:0042470|GO:0008429|GO:0005509|GO:0042581|GO:0005819|GO:0042582|GO:0030496|GO:0005634|GO:0005635|GO:0007109|GO:0048155|GO:0045335|GO:0005544|GO:0051592|GO:0005737|GO:0007049|GO:0005654|GO:0005856|GO:0051301|GO:0048306	NM_145869	Hs.530291	311	10145	21818.7	13.3193	14.3563
A_33_P3335183	2.18438	down	NM_199340	chr17:62850492-62850488	LRRC37A3	Homo sapiens leucine rich repeat containing 37, member A3 (LRRC37A3), mRNA [NM_199340]	GO:0016020|GO:0016021	NM_199340	Hs.551962	374819	31.6229	79.1832	5.07902	6.20625
A_23_P171107	2.04659	down	NM_033031	chrX:50094691-50094750	CCNB3	Homo sapiens cyclin B3 (CCNB3), transcript variant 3, mRNA [NM_033031]	GO:0005515|GO:0007049|GO:0007126|GO:0019901|GO:0010389|GO:0005730|GO:0005634|GO:0000079|GO:0051301	NM_033031	Hs.130310	85417	126.518	282.553	7.03363	8.06685
A_23_P24493	3.03783	down	NM_002424	chr11:102583793-102583734	MMP8	Homo sapiens matrix metallopeptidase 8 (neutrophil collagenase) (MMP8), mRNA [NM_002424]	GO:0004252|GO:0001503|GO:0030574|GO:0008152|GO:0005509|GO:0006508|GO:0005578|GO:0008270|GO:0008233|GO:0005576|GO:0004222|GO:0005615	NM_002424	Hs.161839	4317	15.2326	53.3772	4.02606	5.6291
A_23_P405885	2.40304	down	NM_138815	chr3:109012699-109012641	DPPA2	Homo sapiens developmental pluripotency associated 2 (DPPA2), mRNA [NM_138815]	GO:0005634|GO:0003676	NM_138815	Hs.351113	151871	14.2251	39.6728	3.93118	5.19604
A_32_P345659	3.37018	down	NM_194293	chr3:39225622-39225563	XIRP1	Homo sapiens xin actin-binding repeat containing 1 (XIRP1), transcript variant 1, mRNA [NM_194293]	GO:0005916|GO:0030054|GO:0030036|GO:0008285|GO:0005886|GO:0042391|GO:0045214|GO:0055013|GO:0003779	NM_194293	Hs.447868	165904	20.3223	78.9813	4.4485	6.20133
A_24_P75157	2.95575	down	NM_004610	chr6:167791460-167790151	TCP10	Homo sapiens t-complex 10 homolog (mouse) (TCP10), mRNA [NM_004610]	GO:0005829	NM_004610	Hs.351	6953	19.7002	67.2584	4.40321	5.96674
A_23_P141939	3.51895	down	NM_001001958	chr19:9237322-9237263	OR7G3	Homo sapiens olfactory receptor, family 7, subfamily G, member 3 (OR7G3), mRNA [NM_001001958]	GO:0004984|GO:0005886|GO:0004930|GO:0004872|GO:0016021|GO:0004871|GO:0050896	NM_001001958	Hs.553775	390883	13.2453	54.0972	3.83391	5.64905
A_23_P20752	2.79911	down	NM_001039803	chr9:90581618-90581559	CDK20	Homo sapiens cyclin-dependent kinase 20 (CDK20), transcript variant 3, mRNA [NM_001039803]	GO:0005929|GO:0005737|GO:0000166|GO:0007275|GO:0005634|GO:0005524|GO:0051301|GO:0004693	NM_001039803	Hs.522274	23552	153.525	462.438	7.30852	8.79349
A_23_P26184	2.06519	down	NM_017996	chr15:89055857-89055798	DET1	Homo sapiens de-etiolated homolog 1 (Arabidopsis) (DET1), transcript variant 1, mRNA [NM_017996]	GO:0005634	NM_017996	Hs.690871	55070	251.019	551.623	8.00298	9.04925
A_33_P3278664	3.14615	down	NM_001011515	chr4:95509308-95509367	PDLIM5	Homo sapiens PDZ and LIM domain 5 (PDLIM5), transcript variant 4, mRNA [NM_001011515]	GO:0051963|GO:0030018|GO:0030054|GO:0005886|GO:0042805|GO:0045202|GO:0005624|GO:0014069|GO:0003779|GO:0015629|GO:0046872|GO:0005829|GO:0005737|GO:0047485|GO:0045211|GO:0005080|GO:0008270|GO:0061001|GO:0019717	NM_001011515	Hs.480311	10611	17.0639	61.9214	4.19344	5.84703
A_32_P8156	3.05024	down	NM_173554	chr10:63520724-63525718	C10orf107	Homo sapiens chromosome 10 open reading frame 107 (C10orf107), mRNA [NM_173554]		NM_173554	Hs.673160	219621	12.6194	44.6405	3.76019	5.36911
A_23_P31064	2.26779	down	NM_015529	chr6:132617445-132617386	MOXD1	Homo sapiens monooxygenase, DBH-like 1 (MOXD1), transcript variant 2, mRNA [NM_015529]	GO:0004500|GO:0016020|GO:0006584|GO:0005783|GO:0005507|GO:0005789|GO:0016021|GO:0046872	NM_015529	Hs.6909	26002	160.066	394.826	7.37175	8.55303
A_23_P63825	2.32009	down	NM_002079	chr10:101157284-101157225	GOT1	Homo sapiens glutamic-oxaloacetic transaminase 1, soluble (aspartate aminotransferase 1) (GOT1), mRNA [NM_002079]	GO:0031406|GO:0032869|GO:0006531|GO:0009058|GO:0006536|GO:0005975|GO:0006533|GO:0008483|GO:0006094|GO:0008652|GO:0051384|GO:0005625|GO:0005764|GO:0005829|GO:0034641|GO:0005737|GO:0019509|GO:0030170|GO:0006103|GO:0006595|GO:0006006|GO:0043679|GO:0004069|GO:0080130	NM_002079	Hs.500756	2805	9278.92	22489.4	13.187	14.4011
A_23_P257043	2.09971	down	NM_005261	chr8:95262007-95261948	GEM	Homo sapiens GTP binding protein overexpressed in skeletal muscle (GEM), transcript variant 1, mRNA [NM_005261]	GO:0005515|GO:0005516|GO:0000287|GO:0005886|GO:0007264|GO:0003924|GO:0005525|GO:0006184|GO:0007165|GO:0006955|GO:0000166|GO:0009898|GO:0019003|GO:0007166	NM_005261	Hs.654463	2669	1442.73	3160.04	10.5096	11.5798
A_24_P822692	2.12533	down	NM_001243212	chr19:39399780-39399721	LOC643669	Homo sapiens uncharacterized protein LOC643669 (LOC643669), mRNA [NM_001243212]		NM_001243212	Hs.355357	643669	17.2437	42.5379	4.2069	5.29459
A_33_P3232319	2.39938	down	NM_001161528	chr7:91774306-91774247	LRRD1	Homo sapiens leucine-rich repeats and death domain containing 1 (LRRD1), mRNA [NM_001161528]	GO:0007165	NM_001161528	Hs.671729	401387	33.5097	91.1365	5.15967	6.42233
A_23_P48596	2.38626	down	NM_198232	chr14:21269661-21269602	RNASE1	Homo sapiens ribonuclease, RNase A family, 1 (pancreatic) (RNASE1), transcript variant 3, mRNA [NM_198232]	GO:0005515|GO:0004519|GO:0016787|GO:0005576|GO:0004522|GO:0003676	NM_198232	Hs.78224	6035	798.534	1987.99	9.65721	10.912
A_33_P3400843	2.20577	down	NM_001008223	chr12:49726319-49726260	C1QL4	Homo sapiens complement component 1, q subcomponent-like 4 (C1QL4), mRNA [NM_001008223]	GO:0005581|GO:0005576	NM_001008223	Hs.380386	338761	400.583	923.138	8.66491	9.8062
A_33_P3264855	2.1245	down	NM_001145129	chr6:28137281-28137340	ZNF192P1	Homo sapiens mRNA [NM_001145129]			Hs.172143	651302	58.2786	139.347	5.94009	7.02721
A_23_P3371	2.96945	down	NM_002891	chr15:79254554-79254495	RASGRF1	Homo sapiens Ras protein-specific guanine nucleotide-releasing factor 1 (RASGRF1), transcript variant 1, mRNA [NM_002891]	GO:0008624|GO:0035020|GO:0005886|GO:0008283|GO:0007264|GO:0035023|GO:0007268|GO:0046579|GO:0046578|GO:0031175|GO:0005829|GO:0030426|GO:0005085|GO:0048168|GO:0048167|GO:0019717|GO:0005089|GO:0005088|GO:0051056|GO:0048011|GO:0007616|GO:0006915|GO:0032863|GO:0007165|GO:0032320|GO:0035254	NM_002891	Hs.459035	5923	22.5793	77.1395	4.60014	6.17033
A_23_P257971	2.4472	down	NM_001353	chr10:5019910-5019969	AKR1C1	Homo sapiens aldo-keto reductase family 1, member C1 (dihydrodiol dehydrogenase 1; 20-alpha (3-alpha)-hydroxysteroid dehydrogenase) (AKR1C1), mRNA [NM_001353]	GO:0031406|GO:0042632|GO:0046683|GO:0047718|GO:0032052|GO:0006805|GO:0007586|GO:0047006|GO:0005829|GO:0030299|GO:0004033|GO:0005737|GO:0015721|GO:0047115|GO:0016491|GO:0051260|GO:0008206|GO:0047042|GO:0055114	NM_001353	Hs.460260	1645	27.6494	77.3156	4.88146	6.17259
A_33_P3328410	2.59569	down	BU164353	chr11:65233969-65234028		Putative ubiquitin-like protein FUBI-like protein ENSP00000310146 [Source:UniProtKB/Swiss-Prot;Acc:A6NDN8] [ENST00000309775]			Hs.710930		27.9828	82.7726	4.89736	6.27347
A_33_P3341239	2.40315	down	NM_006201	chrX:47089333-47089392	CDK16	Homo sapiens cyclin-dependent kinase 16 (CDK16), transcript variant 1, mRNA [NM_006201]	GO:0005515|GO:0004672|GO:0000166|GO:0004674|GO:0006468|GO:0005524|GO:0004693	NM_006201	Hs.496068	5127	2200.08	5413.93	11.0973	12.3622
A_33_P3420862	2.33779	down	NM_001015038	chrX:55103897-55103956	PAGE2B	Homo sapiens P antigen family, member 2B (PAGE2B), mRNA [NM_001015038]		NM_001015038	Hs.293317	389860	27.2783	72.7964	4.8624	6.08754
A_23_P21092	2.7084	down	NM_001740	chr16:71419509-71423668	CALB2	Homo sapiens calbindin 2 (CALB2), transcript variant CALB2, mRNA [NM_001740]	GO:0005737|GO:0005509|GO:0005921	NM_001740	Hs.106857	794	63.3133	190.636	6.05381	7.49125
A_33_P3268532	3.95448	down	NM_001018073	chr14:24569694-24569753	PCK2	Homo sapiens phosphoenolpyruvate carboxykinase 2 (mitochondrial) (PCK2), nuclear gene encoding mitochondrial protein, transcript variant 2, mRNA [NM_001018073]	GO:0005975|GO:0006094|GO:0006107|GO:0051384|GO:0005625|GO:0005525|GO:0016829|GO:0046872|GO:0005739|GO:0004611|GO:0004613|GO:0005759|GO:0006006|GO:0017076	NM_001018073	Hs.75812	5106	42.6101	190.254	5.50214	7.48562
A_23_P15174	2.32959	down	NM_005949	chr16:56693077-56693136	MT1F	Homo sapiens metallothionein 1F (MT1F), mRNA [NM_005949]	GO:0048471|GO:0005737|GO:0005507|GO:0008270|GO:0005634|GO:0071276|GO:0046870|GO:0046872|GO:0045926	NM_005949	Hs.513626	4494	699.73	1700.93	9.46263	10.6827
A_33_P3302185	2.63069	down	NM_001009606	chr16:1961523-1961464	HS3ST6	Homo sapiens heparan sulfate (glucosamine) 3-O-sulfotransferase 6 (HS3ST6), mRNA [NM_001009606]	GO:0005794|GO:0016020|GO:0000139|GO:0008146|GO:0016021|GO:0008467|GO:0016740	NM_001009606	Hs.670144	64711	5	14.5337	2.32603	3.72147
A_32_P176911	2.43551	down	NR_026774	chr14:102198716-102198775	LINC00239	Homo sapiens long intergenic non-protein coding RNA 239 (LINC00239), non-coding RNA [NR_026774]		NR_026774	Hs.150840	145200	143.275	379.668	7.21408	8.4983
A_23_P401472	2.46805	down	NM_000740	chr1:240071981-240072040	CHRM3	Homo sapiens cholinergic receptor, muscarinic 3 (CHRM3), mRNA [NM_000740]	GO:0030054|GO:0005886|GO:0008283|GO:0030425|GO:0032279|GO:0016323|GO:0045987|GO:0008144|GO:0045211|GO:0042166|GO:0004872|GO:0043679|GO:0004871|GO:0004930|GO:0007586|GO:0007213|GO:0016907|GO:0007399|GO:0007165|GO:0006112|GO:0050796|GO:0007186|GO:0005887|GO:0004435|GO:0003056|GO:0006464	NM_000740	Hs.7138	1131	10.8389	31.5166	3.55116	4.85453
A_23_P16469	2.08159	down	NM_001005377	chr19:44169557-44169498	PLAUR	Homo sapiens plasminogen activator, urokinase receptor (PLAUR), transcript variant 3, mRNA [NM_001005377]	GO:0005515|GO:0005886|GO:0006928|GO:0031225|GO:0030162|GO:0006935|GO:0030377|GO:0004872|GO:0043403|GO:0006501|GO:0043066|GO:0009986|GO:0060742|GO:0016255|GO:0048762|GO:0005576|GO:0010628|GO:0007165|GO:0007596|GO:0010629|GO:0005789|GO:0005788|GO:0016021|GO:0019899|GO:0044267|GO:0042730|GO:0019898|GO:0043687	NM_001005377	Hs.466871	5329	814.854	1772.33	9.68375	10.7414
A_32_P196142	2.90971	down	XR_110148	chr18:59273374-59273315	LOC100130938	PREDICTED: Homo sapiens hypothetical LOC100130938 (LOC100130938), miscRNA [XR_110148]		XR_110148		100130938	85.953	273.06	6.47886	8.01973
A_23_P128817	5.41159	down	NM_004563	chr14:24569401-24571999	PCK2	Homo sapiens phosphoenolpyruvate carboxykinase 2 (mitochondrial) (PCK2), nuclear gene encoding mitochondrial protein, transcript variant 1, mRNA [NM_004563]	GO:0005975|GO:0006094|GO:0006107|GO:0051384|GO:0005625|GO:0005525|GO:0016829|GO:0046872|GO:0005739|GO:0004611|GO:0004613|GO:0005759|GO:0006006|GO:0017076	NM_004563	Hs.75812	5106	221.72	1281.97	7.83541	10.2715
A_23_P118042	2.10501	down	NM_018296	chr16:67419034-67419093	LRRC36	Homo sapiens leucine rich repeat containing 36 (LRRC36), transcript variant 1, mRNA [NM_018296]		NM_018296	Hs.125139	55282	6.8863	17.4944	2.93223	4.00606
A_23_P170857	2.91047	down	NM_002182	chr3:190368968-190369027	IL1RAP	Homo sapiens interleukin 1 receptor accessory protein (IL1RAP), transcript variant 1, mRNA [NM_002182]	GO:0005886|GO:0005576|GO:0005622|GO:0007165|GO:0006955|GO:0006461|GO:0006954|GO:0005887|GO:0045087|GO:0004908|GO:0004872|GO:0004871|GO:0004888	NM_002182	Hs.478673	3556	181.055	568.801	7.54778	9.08903
A_23_P207911	2.74786	down	NM_016113	chr17:16340226-16340285	TRPV2	Homo sapiens transient receptor potential cation channel, subfamily V, member 2 (TRPV2), mRNA [NM_016113]	GO:0042470|GO:0030424|GO:0005262|GO:0005261|GO:0005886|GO:0009408|GO:0009986|GO:0015075|GO:0045773|GO:0032584|GO:0044295|GO:0090280|GO:0044297|GO:0012505|GO:0005622|GO:0009266|GO:0005737|GO:0034220|GO:0005887|GO:0006810|GO:0005216|GO:0007600	NM_016113	Hs.279746	51393	60.0168	184.06	5.9835	7.44181
A_23_P74778	2.0007	down	NM_024579	chr1:150253251-150253310	C1orf54	Homo sapiens chromosome 1 open reading frame 54 (C1orf54), mRNA [NM_024579]	GO:0005576	NM_024579	Hs.91283	79630	171.228	371.331	7.46827	8.46877
A_33_P3348011	2.19689	down	NR_002936	chr6:28183182-28183123	TOB2P1	Homo sapiens transducer of ERBB2, 2 pseudogene 1 (TOB2P1), non-coding RNA [NR_002936]		NR_002936	Hs.161441	222699	65.0915	159.698	6.09909	7.23455
A_24_P759584	2.80914	down	NR_002770	chr14:102018622-102018563	DIO3OS	Homo sapiens DIO3 opposite strand/antisense RNA (non-protein coding) (DIO3OS), non-coding RNA [NR_002770]		NR_002770	Hs.660271	64150	5.7587	19.6446	2.67905	4.16918
A_24_P315056	2.87981	down	NM_001128202	chr10:127344608-127344549	C10orf122	Homo sapiens chromosome 10 open reading frame 122 (C10orf122), mRNA [NM_001128202]		NM_001128202	Hs.148259	387718	19.6482	65.4188	4.39918	5.92515
A_23_P410408	2.27189	down	NM_175883	chr19:9299233-9299292	OR7D2	Homo sapiens olfactory receptor, family 7, subfamily D, member 2 (OR7D2), mRNA [NM_175883]	GO:0006355|GO:0004984|GO:0005886|GO:0004930|GO:0004872|GO:0016021|GO:0004871|GO:0050896	NM_175883	Hs.531755	162998	22.4903	58.7805	4.5919	5.77579
A_33_P3221164	2.97194	down	AK055279	chr8:117798757-117798816	UTP23	UTP23, small subunit (SSU) processome component, homolog (yeast) [Source:HGNC Symbol;Acc:28224] [ENST00000357148]	GO:0006364|GO:0005730|GO:0005634			84294	5	16.3758	2.32603	3.89744
A_33_P3295655	2.19536	down	NM_001163	chr9:72042509-72042450	APBA1	Homo sapiens amyloid beta (A4) precursor protein-binding, family A, member 1 (APBA1), mRNA [NM_001163]	GO:0005515|GO:0005886|GO:0014051|GO:0005546|GO:0007268|GO:0030165|GO:0032403|GO:0006886|GO:0014047|GO:0007399|GO:0008021|GO:0043234|GO:0001540|GO:0006461|GO:0035264|GO:0007626|GO:0008088|GO:0007155	NM_001163	Hs.171939	320	40.553	100.613	5.43239	6.56685
A_23_P34176	2.04804	down	NM_015691	chrX:10112233-10112292	WWC3	Homo sapiens WWC family member 3 (WWC3), mRNA [NM_015691]		NM_015691	Hs.527524	55841	546.401	1166.62	9.10653	10.1408
A_23_P343261	2.04597	down	XR_109862	chr1:6299279-6299338		non-protein coding RNA 337 [Source:HGNC Symbol;Acc:28620] [ENST00000429480]		XR_109862	Hs.185688		34.7039	81.408	5.21302	6.24581
A_23_P4074	2.19524	down	NM_145054	chr17:9546422-9546481	WDR16	Homo sapiens WD repeat domain 16 (WDR16), transcript variant 2, mRNA [NM_145054]	GO:0005515|GO:0005737|GO:0043231	NM_145054	Hs.232270	146845	13.9649	35.5544	3.90337	5.03775
A_24_P343271	2.10919	down	NM_017909	chr6:151742444-151742385	RMND1	Homo sapiens required for meiotic nuclear division 1 homolog (S. cerevisiae) (RMND1), mRNA [NM_017909]	GO:0005739	NM_017909	Hs.486835	55005	883.859	1940.33	9.79655	10.8732
A_23_P108082	5.3317	down	NM_032607	chr19:4172219-4172278	CREB3L3	Homo sapiens cAMP responsive element binding protein 3-like 3 (CREB3L3), mRNA [NM_032607]	GO:0043565|GO:0006986|GO:0005515|GO:0003700|GO:0016020|GO:0005783|GO:0046983|GO:0005789|GO:0005634|GO:0016021	NM_032607	Hs.247744	84699	51.1636	301.85	5.75158	8.16618
A_33_P3223592	2.31069	down	NM_000041	chr19:45412590-45412649	APOE	Homo sapiens apolipoprotein E (APOE), mRNA [NM_000041]	GO:0005515|GO:0010468|GO:0008219|GO:0006707|GO:0046911|GO:0002021|GO:0005615|GO:0042803|GO:0042802|GO:0034361|GO:0034364|GO:0034363|GO:0034362|GO:0043025|GO:0034447|GO:0042632|GO:0033344|GO:0005794|GO:0016209|GO:0043691|GO:0007568|GO:0031232|GO:0006898|GO:0007271|GO:0034372|GO:0034374|GO:0007186|GO:0034375|GO:0042157|GO:0006641|GO:0000302|GO:0043537|GO:0042159|GO:0005319|GO:0042158|GO:0006629|GO:…	NM_000041	Hs.654439	348	174.133	436.869	7.49484	8.70317
A_33_P3245178	2.03735	down	NM_001168399	chrX:102564489-102564430	BEX2	Homo sapiens brain expressed X-linked 2 (BEX2), transcript variant 1, mRNA [NM_001168399]	GO:0005737|GO:0051726|GO:0042981|GO:0005634	NM_001168399	Hs.398989	84707	4638.6	9856.44	12.1864	13.2131
A_24_P191312	7.00433	down	NM_003038	chr2:65250035-65250094	SLC1A4	Homo sapiens solute carrier family 1 (glutamate/neutral amino acid transporter), member 4 (SLC1A4), transcript variant 1, mRNA [NM_003038]	GO:0005882|GO:0006821|GO:0005886|GO:0006865|GO:0005254|GO:0034590|GO:0015193|GO:0034641|GO:0015195|GO:0015194|GO:0034589|GO:0015811|GO:0006835|GO:0017153|GO:0006811|GO:0015293|GO:0042470|GO:0035249|GO:0055085|GO:0015180|GO:0050890|GO:0015184|GO:0005887|GO:0015826|GO:0015825|GO:0035524|GO:0015824|GO:0016021|GO:0015808	NM_003038	Hs.654352	6509	31.1874	246.095	5.05825	7.8665
A_23_P11984	8.22698	down	NM_201649	chr1:44466646-44466499	SLC6A9	Homo sapiens solute carrier family 6 (neurotransmitter transporter, glycine), member 9 (SLC6A9), transcript variant 2, mRNA [NM_201649]	GO:0015375|GO:0005886|GO:0005887|GO:0005328|GO:0006865|GO:0006836|GO:0006810|GO:0005624|GO:0055085|GO:0015293	NM_201649	Hs.442590	6536	5.43596	53.2691	2.58607	5.62643
A_24_P940125	2.02986	down	NM_015455	chr5:180004898-180004957	CNOT6	Homo sapiens CCR4-NOT transcription complex, subunit 6 (CNOT6), mRNA [NM_015455]	GO:0006355|GO:0005737|GO:0004527|GO:0016787|GO:0016070|GO:0016071|GO:0003723|GO:0005634|GO:0046872|GO:0000289|GO:0005829|GO:0000288	NM_015455	Hs.608380	57472	1925.49	4011.31	10.918	11.9393
A_23_P139912	2.39782	down	NM_002178	chr12:53494853-53494912	IGFBP6	Homo sapiens insulin-like growth factor binding protein 6 (IGFBP6), mRNA [NM_002178]	GO:0007165|GO:0005737|GO:0008285|GO:0005794|GO:0031994|GO:0005576|GO:0005615|GO:0001558	NM_002178	Hs.274313	3489	625.408	1567.39	9.30008	10.5618
A_23_P77630	2.07263	down	NM_022818	chr16:87437440-87437499	MAP1LC3B	Homo sapiens microtubule-associated protein 1 light chain 3 beta (MAP1LC3B), mRNA [NM_022818]	GO:0005622|GO:0005515|GO:0005737|GO:0005776|GO:0031090|GO:0005874|GO:0000421|GO:0006914|GO:0031410|GO:0005856|GO:0012505	NM_022818	Hs.356061	81631	3187.5	6772.38	11.6454	12.6968
A_33_P3257297	2.91595	down	NM_001008723	chr10:106214776-106214835	CCDC147	Homo sapiens coiled-coil domain containing 147 (CCDC147), mRNA [NM_001008723]		NM_001008723	Hs.253576	159686	45.0345	148.005	5.57784	7.12181
A_23_P370666	3.53264	down	NM_080661	chr11:58723759-58723818	GLYATL1	Homo sapiens glycine-N-acyltransferase-like 1 (GLYATL1), transcript variant 1, mRNA [NM_080661]	GO:0005739|GO:0016746|GO:0047961	NM_080661	Hs.38085	92292	5.29465	22.5895	2.54656	4.36731
A_33_P3359017	2.7671	down	NM_001082	chr19:15988905-15988846	CYP4F2	Homo sapiens cytochrome P450, family 4, subfamily F, polypeptide 2 (CYP4F2), mRNA [NM_001082]	GO:0005515|GO:0000038|GO:0005792|GO:0001676|GO:0006805|GO:0005783|GO:0050051|GO:0018685|GO:0009055|GO:0006691|GO:0046872|GO:0004497|GO:0016020|GO:0005789|GO:0016705|GO:0020037	NM_001082	Hs.558423	8529	113.716	341.53	6.8739	8.34227
A_23_P125809	6.35924	down	NM_173798	chrX:117960265-117960324	ZCCHC12	Homo sapiens zinc finger, CCHC domain containing 12 (ZCCHC12), mRNA [NM_173798]	GO:0006355|GO:0008270|GO:0003676|GO:0046872	NM_173798	Hs.21417	170261	17.6509	129.26	4.2451	6.91396
A_33_P3718269	2.03336	down	AL389942	chr5:159914327-159914386		Homo sapiens mRNA full length insert cDNA clone EUROIMAGE 2005635. [AL389942]			Hs.604728		8.07884	19.6869	3.14663	4.1705
A_24_P336474	2.49647	down	NM_005598	chr1:160342027-160342086	NHLH1	Homo sapiens nescient helix loop helix 1 (NHLH1), mRNA [NM_005598]	GO:0006355|GO:0007275|GO:0005634|GO:0007417|GO:0003677|GO:0030154	NM_005598	Hs.30956	4807	26.1928	74.9078	4.80511	6.125
A_23_P108280	2.27213	down	NM_023944	chr19:15794543-15795654	CYP4F12	Homo sapiens cytochrome P450, family 4, subfamily F, polypeptide 12 (CYP4F12), mRNA [NM_023944]	GO:0005792|GO:0004497|GO:0006805|GO:0070330|GO:0016020|GO:0005783|GO:0005789|GO:0009055|GO:0016705|GO:0016021|GO:0046872|GO:0020037	NM_023944	Hs.131459	66002	123.508	304.381	6.99425	8.1783
A_33_P3272090	2.19937	down	NM_001198834	chr1:144852259-144852200	PDE4DIP	Homo sapiens phosphodiesterase 4D interacting protein (PDE4DIP), transcript variant 9, mRNA [NM_001198834]	GO:0005515|GO:0005813|GO:0005737|GO:0005794|GO:0005634|GO:0030016|GO:0019899|GO:0005856|GO:0043623	NM_001198834	Hs.708687	9659	21.8093	55.3308	4.5476	5.68468
A_33_P3340324	3.2922	down	XR_109844	chr4:147151602-147151661	LOC345051	PREDICTED: Homo sapiens hCG38984 (LOC345051), miscRNA [XR_109844]		XR_109844	Hs.170876	345051	5.51894	21.9272	2.60901	4.32806
A_23_P411723	2.2326	down	NM_002655	chr8:57074013-57073954	PLAG1	Homo sapiens pleiomorphic adenoma gene 1 (PLAG1), transcript variant 1, mRNA [NM_002655]	GO:0006355|GO:0060736|GO:0003700|GO:0005634|GO:0060252|GO:0003677|GO:0046872|GO:0005622|GO:0010628|GO:0035264|GO:0035265|GO:0010629|GO:0008270|GO:0022612	NM_002655	Hs.14968	5324	32.7542	83.5265	5.12801	6.28674
A_23_P381261	2.24293	down	NM_139247	chr14:24787727-24787668	ADCY4	Homo sapiens adenylate cyclase 4 (ADCY4), transcript variant 2, mRNA [NM_139247]	GO:0005515|GO:0048011|GO:0005886|GO:0003924|GO:0007268|GO:0007202|GO:0055085|GO:0007193|GO:0005524|GO:0046872|GO:0030425|GO:0035556|GO:0006184|GO:0005737|GO:0004016|GO:0006112|GO:0000166|GO:0071377|GO:0006171|GO:0007188|GO:0016021|GO:0006833|GO:0007189|GO:0034199	NM_139247	Hs.443428	196883	14.5585	37.7229	3.96146	5.12684
A_33_P3260034	5.40583	down		chr9:133973541-133973600	AIF1L	allograft inflammatory factor 1-like [Source:HGNC Symbol;Acc:28904] [ENST00000372297]	GO:0005737|GO:0051015|GO:0005886|GO:0005884|GO:0005509|GO:0032587|GO:0042995|GO:0015629|GO:0005925			83543	45.6159	275.319	5.5946	8.02911
A_23_P69617	2.37655	down	NM_003728	chr4:96089773-96089714	UNC5C	Homo sapiens unc-5 homolog C (C. elegans) (UNC5C), mRNA [NM_003728]	GO:0030334|GO:0007165|GO:0005042|GO:0038007|GO:0005886|GO:0007420|GO:0007411|GO:0006915|GO:0007275|GO:0004872|GO:0016021	NM_003728	Hs.388565	8633	7.14808	20.4914	2.98165	4.23051
A_33_P3396537	2.13588	down	NM_001007540	chr3:49828250-49828191	CDHR4	Homo sapiens cadherin-related family member 4 (CDHR4), mRNA [NM_001007540]	GO:0005886|GO:0005509|GO:0016021|GO:0007155|GO:0007156	NM_001007540	Hs.363312	389118	13.5017	33.6359	3.86079	4.95563
A_33_P3380236	5.57872	down		chr1:59348711-59348652							5.96174	39.7847	2.72148	5.20141
A_23_P334955	3.02298	down	NM_053279	chr8:11279717-11279658	FAM167A	Homo sapiens family with sequence similarity 167, member A (FAM167A), mRNA [NM_053279]		NM_053279	Hs.124299	83648	111.562	363.275	6.84462	8.44059
A_23_P425681	2.16872	down	NM_000729	chr3:42299376-42299318	CCK	Homo sapiens cholecystokinin (CCK), transcript variant 1, mRNA [NM_000729]	GO:0030424|GO:0008284|GO:0032099|GO:0050731|GO:0001836|GO:0007409|GO:0005615|GO:0007205|GO:0030425|GO:0043194|GO:0051901|GO:0043195|GO:0043203|GO:0043204|GO:0001662|GO:0005184|GO:0032461|GO:0043065|GO:0006919|GO:0005576|GO:0007165|GO:0005179|GO:0042755|GO:0001764|GO:0051930	NM_000729	Hs.458426	885	91.177	214.551	6.56037	7.67722
A_23_P126167	2.15953	down	NM_002249	chr1:154685975-154680725	KCNN3	Homo sapiens potassium intermediate/small conductance calcium-activated channel, subfamily N, member 3 (KCNN3), transcript variant 1, mRNA [NM_002249]	GO:0005516|GO:0005886|GO:0007268|GO:0005267|GO:0016021|GO:0006813|GO:0005216|GO:0071805|GO:0016286|GO:0006811	NM_002249	Hs.490765	3782	14.8491	36.9786	3.98758	5.0983
A_33_P3222228	2.98947	down	NM_000150	chr19:5831596-5831537	FUT6	Homo sapiens fucosyltransferase 6 (alpha (1,3) fucosyltransferase) (FUT6), transcript variant 1, mRNA [NM_000150]	GO:0017060|GO:0046920|GO:0042355|GO:0005794|GO:0016020|GO:0016757|GO:0032580|GO:0008417|GO:0006486|GO:0016021	NM_000150	Hs.631846	2528	5	16.4598	2.32603	3.90592
A_33_P3284508	2.15084	down	NM_001174104	chr5:140011377-140011318	CD14	Homo sapiens CD14 molecule (CD14), transcript variant 3, mRNA [NM_001174104]	GO:0006909|GO:0016019|GO:0070891|GO:0032760|GO:0005886|GO:0009408|GO:0009986|GO:0001847|GO:0006915|GO:0005576|GO:0050715|GO:0031225|GO:0005615|GO:0001530|GO:0071223|GO:0008063|GO:0071222|GO:0006954|GO:0045087|GO:0045121|GO:0007166	NM_001174104	Hs.163867	929	112.969	263.409	6.86308	7.96798
A_33_P3391132	2.08465	down	NR_027435	chr5:90714936-90714995	LOC100129716	Homo sapiens uncharacterized LOC100129716 (LOC100129716), non-coding RNA [NR_027435]		NR_027435	Hs.116364	100129716	8.30827	20.696	3.18682	4.24663
A_23_P19663	3.91452	down	NM_001901	chr6:132270189-132270130	CTGF	Homo sapiens connective tissue growth factor (CTGF), mRNA [NM_001901]	GO:0060401|GO:0005801|GO:0014070|GO:0048471|GO:0008284|GO:0070278|GO:0005886|GO:0030324|GO:0043434|GO:0005615|GO:0001558|GO:0043231|GO:0005829|GO:0035556|GO:0060452|GO:0010260|GO:0001968|GO:0007155|GO:0043200|GO:0032355|GO:0005938|GO:0008201|GO:0010942|GO:0044255|GO:0005520|GO:0005794|GO:0050867|GO:0034059|GO:0005578|GO:0009611|GO:0051385|GO:0070318|GO:0005576|GO:0009749|GO:0043280|GO:0006260|GO:…	NM_001901	Hs.410037	1490	50.6876	219.566	5.73914	7.70797
A_23_P69179	2.75219	down	NM_018192	chr3:189674703-189674644	LEPREL1	Homo sapiens leprecan-like 1 (LEPREL1), transcript variant 1, mRNA [NM_018192]	GO:0005794|GO:0008285|GO:0031418|GO:0005506|GO:0005783|GO:0019511|GO:0046872|GO:0005604|GO:0005488|GO:0019797|GO:0016706|GO:0032963|GO:0016702	NM_018192	Hs.374191	55214	48.987	150.648	5.69146	7.15204
A_23_P397293	3.41557	down	NM_017527	chr8:143784821-143784880	LY6K	Homo sapiens lymphocyte antigen 6 complex, locus K (LY6K), transcript variant 1, mRNA [NM_017527]	GO:0005737|GO:0005886|GO:0005730|GO:0005634|GO:0005576|GO:0031225	NM_017527	Hs.69517	54742	32.0316	125.15	5.09646	6.86858
A_33_P3294317	3.09179	down		chr16:088228764-088228823							5	16.9454	2.32603	3.95447
A_24_P460419	2.86727	down	NM_001145077	chr11:61278433-61278492	LRRC10B	Homo sapiens leucine rich repeat containing 10B (LRRC10B), mRNA [NM_001145077]		NM_001145077	Hs.441122	390205	5	15.8112	2.32603	3.84571
A_23_P131899	2.27467	down	NM_080489	chr20:1293097-1293038	SDCBP2	Homo sapiens syndecan binding protein (syntenin) 2 (SDCBP2), transcript variant 1, mRNA [NM_080489]	GO:0035556|GO:0005622|GO:0005737|GO:0046982|GO:0005886|GO:0046907|GO:0008022|GO:0042803|GO:0007399	NM_080489	Hs.657015	27111	24.7889	65.0372	4.73197	5.91762
A_23_P362191	2.42399	down	NR_026951	chr17:8124488-8124429	LINC00324	Homo sapiens long intergenic non-protein coding RNA 324 (LINC00324), non-coding RNA [NR_026951]		NR_026951	Hs.121692	284029	5	13.3918	2.32603	3.60342
A_24_P354715	2.53494	down	NM_002526	chr6:86204891-86204950	NT5E	Homo sapiens 5'-nucleotidase, ecto (CD73) (NT5E), transcript variant 1, mRNA [NM_002526]	GO:0005886|GO:0016788|GO:0005624|GO:0055086|GO:0046086|GO:0031225|GO:0006259|GO:0009166|GO:0046872|GO:0008198|GO:0006196|GO:0046135|GO:0005737|GO:0006195|GO:0000166|GO:0006144|GO:0050728|GO:0008253|GO:0006206|GO:0006164	NM_002526	Hs.153952	4907	3453.73	9000.38	11.7589	13.1008
A_33_P3329078	2.1994	down	NM_000559	chr11:5269613-5269554	HBG1	Homo sapiens hemoglobin, gamma A (HBG1), mRNA [NM_000559]	GO:0019825|GO:0005833|GO:0007596|GO:0006810|GO:0005344|GO:0046872|GO:0020037|GO:0005829	NM_000559	Hs.712539	3047	781.841	1798.93	9.62422	10.7613
A_24_P203000	2.20288	down	NM_000878	chr22:37522340-37522281	IL2RB	Homo sapiens interleukin 2 receptor, beta (IL2RB), mRNA [NM_000878]	GO:0045885|GO:0007165|GO:0004911|GO:0006461|GO:0005886|GO:0005887|GO:0044419|GO:0019221|GO:0004872|GO:0019976|GO:0009897	NM_000878	Hs.474787	3560	12.7471	32.7622	3.77644	4.91583
A_24_P391991	2.49573	down	NR_028347	chr7:38725292-38725233	FAM183B	Homo sapiens family with sequence similarity 183, member B (FAM183B), non-coding RNA [NR_028347]		NR_028347	Hs.144075	340286	6.41415	19.3548	2.82738	4.14685
A_24_P6864	2.05929	down		chr19:14975218-14975159		olfactory receptor, family 7, subfamily A, member 2 pseudogene [Source:HGNC Symbol;Acc:8370] [ENST00000304105]					8.13894	20.0445	3.15694	4.19909
A_24_P81900	2.76641	down	NM_006931	chr12:8072983-8072924	SLC2A3	Homo sapiens solute carrier family 2 (facilitated glucose transporter), member 3 (SLC2A3), mRNA [NM_006931]	GO:0015758|GO:0005886|GO:0006766|GO:0005975|GO:0022891|GO:0008643|GO:0006767|GO:0016021|GO:0055085|GO:0005355|GO:0008645	NM_006931	Hs.419240	6515	99.4689	300.261	6.68798	8.156
A_33_P3814721	3.08388	down	NM_001031853	chr11:15267563-15267622	INSC	Homo sapiens inscuteable homolog (Drosophila) (INSC), transcript variant 1, mRNA [NM_001031853]	GO:0005737|GO:0005488|GO:0060487|GO:0000132|GO:0045177|GO:0007275|GO:0030154|GO:0007399	NM_001031853	Hs.591997	387755	10.2853	36.9656	3.47294	5.09769
A_33_P3246026	2.2875	down	NM_001040448	chr4:9452181-9452240	DEFB131	Homo sapiens defensin, beta 131 (DEFB131), mRNA [NM_001040448]	GO:0005576|GO:0042742	NM_001040448	Hs.590200	644414	42.2815	109.97	5.49205	6.68582
A_33_P3252003	2.19002	down	NM_153767	chr11:128708786-128708727	KCNJ1	Homo sapiens potassium inwardly-rectifying channel, subfamily J, member 1 (KCNJ1), transcript variant rom-k5, mRNA [NM_153767]	GO:0007588|GO:0005242|GO:0005244|GO:0005886|GO:0000166|GO:0008076|GO:0007268|GO:0016021|GO:0006813|GO:0005524|GO:0006811	NM_153767	Hs.527830	3758	8.76713	22.9523	3.26329	4.39424
A_23_P97990	4.19962	down	NM_002775	chr10:124274338-124274397	HTRA1	Homo sapiens HtrA serine peptidase 1 (HTRA1), mRNA [NM_002775]	GO:0031012|GO:0030514|GO:0004252|GO:0006508|GO:0008233|GO:0005576|GO:0005615|GO:0001558|GO:0030512|GO:0005520	NM_002775	Hs.501280	5654	8.25065	40.9355	3.17346	5.24372
A_33_P3264895	2.97421	down	NM_144593	chr12:49458528-49458469	RHEBL1	Homo sapiens Ras homolog enriched in brain like 1 (RHEBL1), mRNA [NM_144593]	GO:0031929|GO:0007165|GO:0005737|GO:0051092|GO:0005886|GO:0000166|GO:0007264|GO:0003924|GO:0005525	NM_144593	Hs.159013	121268	187.427	596.923	7.59279	9.1653
A_23_P94230	2.77697	down	NM_015364	chr8:74941211-74941270	LY96	Homo sapiens lymphocyte antigen 96 (LY96), transcript variant 1, mRNA [NM_015364]	GO:0046696|GO:0005515|GO:0034130|GO:0034142|GO:0005886|GO:0034134|GO:0001875|GO:0007249|GO:0005576|GO:0015026|GO:0002224|GO:0005615|GO:0002756|GO:0006968|GO:0008063|GO:0006954|GO:0045087|GO:0002755|GO:0032496|GO:0032497|GO:0031663|GO:0007166	NM_015364	Hs.726603	23643	10.4152	33.8531	3.49044	4.96395
A_24_P321709	3.52283	down	NM_015163	chr14:51442658-51442599	TRIM9	Homo sapiens tripartite motif containing 9 (TRIM9), transcript variant 1, mRNA [NM_015163]	GO:0004842|GO:0016567|GO:0030054|GO:0016874|GO:0045202|GO:0031410|GO:0042995|GO:0046872|GO:0030425|GO:0042803|GO:0008021|GO:0005622|GO:0005737|GO:0043161|GO:0008270|GO:0005856	NM_015163	Hs.654750	114088	56.4981	220.5	5.89695	7.71369
A_33_P3335458	2.88032	down		chr7:12581456-12581515							5	15.8693	2.32603	3.85226
A_32_P94667	2.35112	down	NM_014644	chr1:144852247-144852188	PDE4DIP	Homo sapiens phosphodiesterase 4D interacting protein (PDE4DIP), transcript variant 1, mRNA [NM_014644]	GO:0005515|GO:0005813|GO:0005737|GO:0005794|GO:0005634|GO:0030016|GO:0019899|GO:0005856|GO:0043623	NM_014644	Hs.708687	9659	7.39529	20.9657	3.03102	4.26437
A_23_P160318	2.00524	down	NM_001856	chr1:32118234-32118175	COL16A1	Homo sapiens collagen, type XVI, alpha 1 (COL16A1), mRNA [NM_001856]	GO:0005515|GO:0007565|GO:0005581|GO:0005178|GO:0071230|GO:0007229|GO:0005198|GO:0005576|GO:0007155|GO:0005597	NM_001856	Hs.368921	1307	204.562	442.801	7.71656	8.72034
A_32_P8221	2.49539	down	NM_000845	chr7:126078791-126078732	GRM8	Homo sapiens glutamate receptor, metabotropic 8 (GRM8), transcript variant 1, mRNA [NM_000845]	GO:0043005|GO:0007608|GO:0005886|GO:0004930|GO:0030818|GO:0001642|GO:0035249|GO:0046928|GO:0007194|GO:0042734|GO:0007186|GO:0005887|GO:0008066|GO:0043025|GO:0004872|GO:0004871|GO:0007601|GO:0050896	NM_000845	Hs.449625	2918	11.58	33.8502	3.64371	4.96298
A_23_P323563	2.19454	down	NM_022835	chr19:39915991-39916050	PLEKHG2	Homo sapiens pleckstrin homology domain containing, family G (with RhoGef domain) member 2 (PLEKHG2), mRNA [NM_022835]	GO:0005622|GO:0005085|GO:0051056|GO:0008624|GO:0048011|GO:0035023|GO:0007264|GO:0006915|GO:0005089|GO:0005829	NM_022835	Hs.631574	64857	449.382	1032.26	8.82667	9.96059
A_32_P75792	8.21543	down	NM_001014980	chr1:1178222-1177975	FAM132A	Homo sapiens family with sequence similarity 132, member A (FAM132A), mRNA [NM_001014980]	GO:0005576	NM_001014980	Hs.197613	388581	66.6471	598.333	6.13181	9.17014
A_32_P47754	2.92377	down	BC060766	chr12:7965262-7965203	SLC2A14	solute carrier family 2 (facilitated glucose transporter), member 14 [Source:HGNC Symbol;Acc:18301] [ENST00000431042]	GO:0016020|GO:0022891|GO:0008643|GO:0007275|GO:0016021|GO:0007283|GO:0030154|GO:0005355		Hs.655169	144195	146.334	462.571	7.24663	8.79446
A_23_P415611	3.09388	down	NM_139173	chr4:103822339-103822280	SLC9B1	Homo sapiens solute carrier family 9, subfamily B (cation proton antiporter 2), member 1 (SLC9B1), nuclear gene encoding mitochondrial protein, transcript variant 1, mRNA [NM_139173]	GO:0016020|GO:0015299|GO:0016021|GO:0055085|GO:0006812	NM_139173	Hs.666728	150159	23.4708	83.4664	4.65613	6.28554
A_33_P3390656	2.99313	down	NM_001009185	chr5:131302223-131302164	ACSL6	Homo sapiens acyl-CoA synthetase long-chain family member 6 (ACSL6), transcript variant 2, mRNA [NM_001009185]	GO:0005792|GO:0006637|GO:0005886|GO:0005783|GO:0016874|GO:0005741|GO:0035338|GO:0005524|GO:0007405|GO:0004467|GO:0005739|GO:0000166|GO:0019432|GO:0005789|GO:0006631|GO:0016021|GO:0044255|GO:0005778|GO:0005777	NM_001009185	Hs.14945	23305	11.2204	39.2451	3.6	5.18165
A_24_P263653	2.06523	down	NM_004946	chr5:169188615-169230106	DOCK2	Homo sapiens dedicator of cytokinesis 2 (DOCK2), mRNA [NM_004946]	GO:0001771|GO:0030036|GO:0005886|GO:0046633|GO:0009055|GO:0005634|GO:0005525|GO:0045059|GO:0050690|GO:0005829|GO:0012505|GO:0005085|GO:0042608|GO:0005737|GO:0051020|GO:0006935|GO:0001768|GO:0045060|GO:0016032|GO:0001766|GO:0005856|GO:0030675|GO:0030676|GO:0020037	NM_004946	Hs.586174	1794	8.64531	21.3195	3.24365	4.28995
A_23_P73150	2.02528	down	NM_031421	chr17:40117524-40117583	TTC25	Homo sapiens tetratricopeptide repeat domain 25 (TTC25), mRNA [NM_031421]	GO:0005737|GO:0005488	NM_031421	Hs.201134	83538	68.6052	154.948	6.17259	7.19071
A_33_P3771741	2.50542	down	AK092228	chr3:95373490-95373431		Homo sapiens cDNA FLJ34909 fis, clone NT2RI2009301, moderately similar to BIFUNCTIONAL METHYLENETETRAHYDROFOLATE DEHYDROGENASE/CYCLOHYDROLASE, MITOCHONDRIAL PRECURSOR. [AK092228]			Hs.591320		36.83	105.411	5.30375	6.6288
A_33_P3242304	2.07841	down	NM_005425	chr16:11362828-11362769	TNP2	Homo sapiens transition protein 2 (during histone to protamine replacement) (TNP2), mRNA [NM_005425]	GO:0005694|GO:0008270|GO:0007341|GO:0007275|GO:0005634|GO:0030317|GO:0007340|GO:0007283|GO:0000786|GO:0003677|GO:0046872|GO:0030154	NM_005425	Hs.513349	7142	6.16316	15.6439	2.77069	3.82618
A_23_P41390	2.75925	down	NM_018986	chr4:8239319-8239379	SH3TC1	Homo sapiens SH3 domain and tetratricopeptide repeats 1 (SH3TC1), mRNA [NM_018986]	GO:0008150|GO:0005488|GO:0005575	NM_018986	Hs.479116	54436	113.522	340.211	6.87055	8.33482
A_23_P135990	2.96565	down	NM_005630	chr3:133651840-133651781	SLCO2A1	Homo sapiens solute carrier organic anion transporter family, member 2A1 (SLCO2A1), mRNA [NM_005630]	GO:0005215|GO:0015132|GO:0005886|GO:0005887|GO:0006869|GO:0005624|GO:0043252|GO:0055085|GO:0005319	NM_005630	Hs.518270	6578	30.7686	103.852	5.04178	6.61013
A_24_P123408	3.23689	down	NM_014945	chr5:148626089-148627383	ABLIM3	Homo sapiens actin binding LIM protein family, member 3 (ABLIM3), mRNA [NM_014945]	GO:0005737|GO:0007411|GO:0045944|GO:0007010|GO:0008270|GO:0003779|GO:0046872	NM_014945	Hs.49688	22885	28.2349	103.485	4.91241	6.60702
A_23_P430728	2.88279	down	NM_000704	chr19:36041159-36041100	ATP4A	Homo sapiens ATPase, H+/K+ exchanging, alpha polypeptide (ATP4A), mRNA [NM_000704]	GO:0000287|GO:0046982|GO:0005886|GO:0042493|GO:0015077|GO:0045851|GO:0008900|GO:0055085|GO:0005524|GO:0015662|GO:0016324|GO:0006754|GO:0034220|GO:0016787|GO:0000166|GO:0005887|GO:0006810|GO:0015991|GO:0016820|GO:0010155|GO:0006813	NM_000704	Hs.36992	495	14.3794	48.0916	3.94602	5.47349
A_23_P34382	2.32952	down	NR_024604	chr1:87120974-87121033	CLCA3P	Homo sapiens chloride channel accessory 3, pseudogene (CLCA3P), non-coding RNA [NR_024604]	GO:0005215|GO:0005262|GO:0005244|GO:0034707|GO:0006810|GO:0005576|GO:0005615|GO:0005254|GO:0006811	NR_024604		9629	17.8326	48.4008	4.26242	5.48245
A_23_P382811	3.32075	down	NM_152628	chr8:101585979-101585920	SNX31	Homo sapiens sorting nexin 31 (SNX31), mRNA [NM_152628]	GO:0007154|GO:0035091|GO:0015031	NM_152628	Hs.567758	169166	5.2714	21.0465	2.53897	4.27048
A_33_P3336113	2.02803	down	NM_145719	chr11:65124614-65124673	TIGD3	Homo sapiens tigger transposable element derived 3 (TIGD3), mRNA [NM_145719]	GO:0006355|GO:0005634|GO:0003677|GO:0000775	NM_145719	Hs.632121	220359	87.1508	193.98	6.49891	7.51899
A_33_P3389653	2.36426	down	NM_001165899	chr5:58264986-58264927	PDE4D	Homo sapiens phosphodiesterase 4D, cAMP-specific (PDE4D), transcript variant 3, mRNA [NM_001165899]	GO:0008081|GO:0004115|GO:0005815|GO:0004114|GO:0005625|GO:0005626|GO:0046872|GO:0005829|GO:0007165|GO:0005737|GO:0030552|GO:0016787|GO:0016020|GO:0061028|GO:0008144|GO:0005856|GO:0006198	NM_001165899	Hs.117545	5144	12.729	35.1077	3.7736	5.01499
A_24_P66027	3.86052	down	NM_004900	chr22:39387538-39387597	APOBEC3B	Homo sapiens apolipoprotein B mRNA editing enzyme, catalytic polypeptide-like 3B (APOBEC3B), mRNA [NM_004900]	GO:0016814|GO:0016787|GO:0003723|GO:0008270|GO:0010529|GO:0046872	NM_004900	Hs.226307	9582	206.587	851.218	7.72911	9.6779
A_33_P3306654	2.48658	down	NR_024480	chr3:194019117-194019058	LOC100131551	Homo sapiens uncharacterized LOC100131551 (LOC100131551), non-coding RNA [NR_024480]		NR_024480	Hs.128066	100131551	17.3571	49.9533	4.21692	5.53108
A_23_P210690	4.29907	down	NM_021158	chr20:378107-378166	TRIB3	Homo sapiens tribbles homolog 3 (Drosophila) (TRIB3), mRNA [NM_021158]	GO:0008286|GO:0005515|GO:0005886|GO:0045599|GO:0005634|GO:0005829|GO:0032092|GO:0043405|GO:0016301|GO:0055106|GO:0051443|GO:0031625|GO:0044255|GO:0006355|GO:0032869|GO:0048011|GO:0019901|GO:0048015|GO:0003714|GO:0006950|GO:0005730|GO:0045717|GO:0006915|GO:0005524|GO:0010827|GO:0008543|GO:0004860|GO:0006469	NM_021158	Hs.516826	57761	1823.24	8055.42	10.8402	12.9442
A_23_P99226	2.20764	down	NM_012240	chr12:120750879-120750938	SIRT4	Homo sapiens sirtuin 4 (SIRT4), mRNA [NM_012240]	GO:0005515|GO:0006342|GO:0070403|GO:0046872|GO:0003950|GO:0034979|GO:0005739|GO:0006471|GO:0005759|GO:0008270|GO:0006476|GO:0046676|GO:0016740	NM_012240	Hs.50861	23409	202.37	477.475	7.69802	8.84053
A_23_P152234	4.71017	down	NM_144673	chr16:66621839-66621898	CMTM2	Homo sapiens CKLF-like MARVEL transmembrane domain containing 2 (CMTM2), transcript variant 1, mRNA [NM_144673]	GO:0016020|GO:0006935|GO:0005730|GO:0005634|GO:0016021|GO:0005615|GO:0005125	NM_144673	Hs.195685	146225	5	25.7754	2.32603	4.56181
A_32_P209230	2.33922	down	NM_133467	chr1:41326794-41326735	CITED4	Homo sapiens Cbp/p300-interacting transactivator, with Glu/Asp-rich carboxy-terminal domain, 4 (CITED4), mRNA [NM_133467]	GO:0043627|GO:0005737|GO:0003713|GO:0005634|GO:0045893	NM_133467	Hs.355820	163732	347.085	856.358	8.46293	9.68895
A_33_P3355281	3.63943	down	NM_017584	chr22:50928406-50928465	MIOX	Homo sapiens myo-inositol oxygenase (MIOX), mRNA [NM_017584]	GO:0050661|GO:0019310|GO:0050113|GO:0005737|GO:0004033|GO:0016234|GO:0016651|GO:0046872|GO:0016701|GO:0008199	NM_017584	Hs.129227	55586	40.2785	165.527	5.4256	7.28931
A_33_P3253807	2.17296	down	NM_001806	chr19:33873466-33873525	CEBPG	Homo sapiens CCAAT/enhancer binding protein (C/EBP), gamma (CEBPG), transcript variant 1, mRNA [NM_001806]	GO:0005515|GO:0046982|GO:0006357|GO:0016071|GO:0042267|GO:0005730|GO:0005634|GO:0045739|GO:0043353|GO:0003677|GO:0043433|GO:0043565|GO:0001889|GO:0051091|GO:0006955|GO:0003690|GO:0045078|GO:0043388|GO:0030183|GO:0008134	NM_001806	Hs.429666	1054	3657.73	8084.74	11.8337	12.9534
A_33_P3216448	2.2208	down	NM_001163771	chr6:33154291-33154232	COL11A2	Homo sapiens collagen, type XI, alpha 2 (COL11A2), transcript variant 4, mRNA [NM_001163771]	GO:0005581|GO:0005592|GO:0051216|GO:0007605|GO:0005576|GO:0001501|GO:0030020|GO:0005198|GO:0030199|GO:0060021|GO:0007155|GO:0030674|GO:0060023|GO:0005201	NM_001163771	Hs.390171	1302	977.072	2251.04	9.95313	11.1042
A_23_P98205	2.42293	down	NM_003654	chr11:45671095-45671036	CHST1	Homo sapiens carbohydrate (keratan sulfate Gal-6) sulfotransferase 1 (CHST1), mRNA [NM_003654]	GO:0006790|GO:0045130|GO:0006954|GO:0005794|GO:0016020|GO:0005976|GO:0000139|GO:0008146|GO:0016021|GO:0006012|GO:0016740|GO:0042339	NM_003654	Hs.104576	8534	35.5814	97.9385	5.25178	6.52853
A_33_P3293918	2.38196	down	NM_170600	chr9:130500685-130500626	SH2D3C	Homo sapiens SH2 domain containing 3C (SH2D3C), transcript variant 1, mRNA [NM_170600]	GO:0005622|GO:0005085|GO:0005737|GO:0016020|GO:0007264|GO:0005070|GO:0007254	NM_170600	Hs.306412	10044	178.923	460.446	7.53242	8.78458
A_23_P209347	2.61304	down	NM_153697	chr2:197964604-197964545	ANKRD44	Homo sapiens ankyrin repeat domain 44 (ANKRD44), transcript variant B, mRNA [NM_153697]	GO:0005515	NM_153697	Hs.432706	91526	6.34228	20.014	2.81081	4.19654
A_23_P24077	2.78927	down	NM_022153	chr10:73510437-73510378	C10orf54	Homo sapiens chromosome 10 open reading frame 54 (C10orf54), mRNA [NM_022153]	GO:0016020|GO:0004872|GO:0016021	NM_022153	Hs.47382	64115	336.306	986.365	8.417	9.89689
A_33_P3271711	2.82744	down		chr3:4856040-4855981		Uncharacterized protein [Source:UniProtKB/TrEMBL;Acc:C9JFK8] [ENST00000449914]					19.9658	65.1866	4.42095	5.92045
A_24_P10233	2.1428	down	NM_014326	chr15:64200425-64200366	DAPK2	Homo sapiens death-associated protein kinase 2 (DAPK2), mRNA [NM_014326]	GO:0005516|GO:0043276|GO:0042981|GO:0006917|GO:0005524|GO:0007243|GO:0042802|GO:0005737|GO:0046777|GO:0000166|GO:0004674|GO:0010506|GO:0006468|GO:0004683	NM_014326	Hs.237886	23604	129.571	302.033	7.06747	8.16696
A_23_P36753	2.37167	down	NM_000690	chr12:112247448-112247507	ALDH2	Homo sapiens aldehyde dehydrogenase 2 family (mitochondrial) (ALDH2), nuclear gene encoding mitochondrial protein, transcript variant 1, mRNA [NM_000690]	GO:0005739|GO:0006805|GO:0006066|GO:0005975|GO:0006069|GO:0005759|GO:0016491|GO:0004029|GO:0009055|GO:0007268|GO:0042136|GO:0004030	NM_000690	Hs.604551	217	2402.04	5794.73	11.2245	12.4705
A_24_P383609	2.36266	down	NM_199461	chr10:120790867-120790926	NANOS1	Homo sapiens nanos homolog 1 (Drosophila) (NANOS1), mRNA [NM_199461]	GO:0017148|GO:0005515|GO:0048471|GO:0005737|GO:0016477|GO:0003723|GO:0010631|GO:0008270|GO:0030371|GO:0046872	NM_199461	Hs.591918	340719	208.041	525.916	7.73905	8.97946
A_23_P34744	2.08749	down	NM_000396	chr1:150768912-150768853	CTSK	Homo sapiens cathepsin K (CTSK), mRNA [NM_000396]	GO:0004197|GO:0005737|GO:0001957|GO:0045453|GO:0006508|GO:0008233|GO:0008234|GO:0005764|GO:0005615	NM_000396	Hs.632466	1513	525.179	1140.52	9.04864	10.1104
A_23_P151166	2.50938	down	NM_001040107	chr12:111086806-111086747	HVCN1	Homo sapiens hydrogen voltage-gated channel 1 (HVCN1), transcript variant 1, mRNA [NM_001040107]	GO:0030171|GO:0005244|GO:0016020|GO:0016021|GO:0055085|GO:0010043|GO:0009268|GO:0015992|GO:0006811	NM_001040107	Hs.334637	84329	29.3778	84.6192	4.97683	6.30416
A_33_P3393821	2.05405	down	NM_001733	chr12:7187895-7187836	C1R	Homo sapiens complement component 1, r subcomponent (C1R), mRNA [NM_001733]	GO:0006956|GO:0006955|GO:0004252|GO:0045087|GO:0006958|GO:0005509|GO:0006508|GO:0008236|GO:0008233|GO:0005576	NM_001733	Hs.524224	715	189.925	419.094	7.60669	8.64517
A_24_P335620	2.21551	down	NM_003486	chr16:87863966-87863907	SLC7A5	Homo sapiens solute carrier family 7 (amino acid transporter light chain, L system), member 5 (SLC7A5), mRNA [NM_003486]	GO:0006520|GO:0005886|GO:0006865|GO:0007275|GO:0050900|GO:0055085|GO:0003333|GO:0030154|GO:0005829|GO:0007399|GO:0034641|GO:0015804|GO:0016324|GO:0005737|GO:0015171|GO:0007596|GO:0042605|GO:0006810|GO:0015175|GO:0016021|GO:0015179|GO:0006811	NM_003486	Hs.513797	8140	11291.3	26559.3	13.4675	14.6152
A_33_P3418716	4.15165	down	NM_025202	chr2:233546958-233547017	EFHD1	Homo sapiens EF-hand domain family, member D1 (EFHD1), transcript variant 1, mRNA [NM_025202]	GO:0005739|GO:0005509|GO:0005743|GO:0031175	NM_025202	Hs.730757	80303	15.6846	74.6615	4.06783	6.12151
A_23_P501985	2.2311	down	NM_172249	chrY:1357773-1359280	CSF2RA	Homo sapiens colony stimulating factor 2 receptor, alpha, low-affinity (granulocyte-macrophage) (CSF2RA), transcript variant 6, mRNA [NM_172249]	GO:0004896|GO:0005886|GO:0005887|GO:0005576|GO:0004872	NM_172249	Hs.520937	1438	19.2968	50.0956	4.37693	5.53468
A_23_P49865	2.70229	down	NM_015982	chr17:7191649-7191590	YBX2	Homo sapiens Y box binding protein 2 (YBX2), mRNA [NM_015982]	GO:0017148|GO:0006355|GO:0048477|GO:0006366|GO:0007286|GO:0005634|GO:0007283|GO:0048599|GO:0045182|GO:0003677|GO:0008289|GO:0051100|GO:0005737|GO:0003682|GO:0043021|GO:0009386|GO:0048255|GO:0003730|GO:0005844	NM_015982	Hs.567494	51087	170.689	494.535	7.4625	8.89669
A_23_P89780	2.2412	down	NM_198129	chr18:21534735-21534794	LAMA3	Homo sapiens laminin, alpha 3 (LAMA3), transcript variant 1, mRNA [NM_198129]	GO:0045995|GO:0030334|GO:0005610|GO:0008544|GO:0005198|GO:0034329|GO:0031581|GO:0005102|GO:0005606|GO:0005576|GO:0030155|GO:0005604	NM_198129	Hs.436367	3909	592.103	1387.31	9.22001	10.3843
A_33_P3773261	2.00748	down	AK097187	chr6:3027560-3027619	NQO2	Homo sapiens cDNA FLJ39868 fis, clone SPLEN2015415. [AK097187]	GO:0001512|GO:0050662|GO:0005737|GO:0016491|GO:0005730|GO:0009055|GO:0005634|GO:0046872|GO:0008753		Hs.145597	4835	231.64	494.579	7.89179	8.89717
A_24_P221485	2.63973	down		chr1:079520790-079520731							1377.98	3739.8	10.4384	11.8388
A_23_P368484	2.33031	down	NM_207387	chr17:16345428-16345369	C17orf76	Homo sapiens chromosome 17 open reading frame 76 (C17orf76), transcript variant 2, mRNA [NM_207387]		NM_207387	Hs.25425	388341	127.195	323.391	7.04126	8.26179
A_23_P372946	2.44338	down	NM_138461	chr3:196051170-196050838	TM4SF19	Homo sapiens transmembrane 4 L six family member 19 (TM4SF19), transcript variant 1, mRNA [NM_138461]	GO:0016020|GO:0016021	NM_138461	Hs.135997	116211	25.217	70.2337	4.75138	6.04026
A_24_P691826	2.76914	down				Q6BEA3_RAT (Q6BEA3) WDNM1 homolog, partial (33%) [THC2682885]					28.251	89.1057	4.91391	6.38335
A_32_P207169	3.47438	down	NR_024337	chr1:210404928-210404869	C1orf133	Homo sapiens chromosome 1 open reading frame 133 (C1orf133), non-coding RNA [NR_024337]		NR_024337	Hs.446946	574036	5	18.9532	2.32603	4.12279
A_23_P149975	2.74177	down	NM_031453	chr10:14561836-14561777	FAM107B	Homo sapiens family with sequence similarity 107, member B (FAM107B), mRNA [NM_031453]		NM_031453	Hs.446315	83641	1019.56	2911.65	10.0141	11.4692
A_24_P829183	2.74256	down	XR_108575	chr5:42991176-42991117	FLJ32255	PREDICTED: Homo sapiens hypothetical LOC643977 (FLJ32255), miscRNA [XR_108575]		XR_108575	Hs.535791	643977	32.6597	101.425	5.12337	6.57889
A_23_P418274	2.24669	down	NM_182504	chr7:73279736-73279950	WBSCR28	Homo sapiens Williams-Beuren syndrome chromosome region 28 (WBSCR28), mRNA [NM_182504]	GO:0016020|GO:0016021	NM_182504	Hs.647026	135886	13.5622	35.4464	3.86493	5.03273
A_24_P306594	3.74361	down	XM_003118849	chr1:11849476-11849535	LOC100506310	chromosome 1 open reading frame 167 [Source:HGNC Symbol;Acc:25262] [ENST00000433342]		XM_003118849	Hs.585415	100506310	5.07706	22.8223	2.48044	4.38487
A_24_P378019	2.25549	down	NM_004031	chr11:612702-612643	IRF7	Homo sapiens interferon regulatory factor 7 (IRF7), transcript variant d, mRNA [NM_004031]	GO:0005515|GO:0000975|GO:0034142|GO:0003700|GO:0005886|GO:0006366|GO:0032727|GO:0019221|GO:0005634|GO:0000122|GO:0009615|GO:0005829|GO:0002756|GO:0005737|GO:0008063|GO:0060337|GO:0045944|GO:0045087|GO:0044419|GO:0005654|GO:0034138|GO:0010008|GO:0060333	NM_004031	Hs.166120	3665	581.747	1370.67	9.19289	10.3663
A_23_P4160	2.03024	down	NR_003108	chr17:41290923-41291875	NBR2	Homo sapiens neighbor of BRCA1 gene 2 (non-protein coding) (NBR2), non-coding RNA [NR_003108]		NR_003108	Hs.373818	10230	113.677	251.012	6.87311	7.89476
A_33_P3273723	3.42427	down	XM_001722384	chr20:46606543-46606484	LOC100130589	PREDICTED: Homo sapiens hypothetical protein LOC100130589 (LOC100130589), mRNA [XM_001722384]		XM_001722384	Hs.449053	100130589	6.90552	28.5903	2.93543	4.71123
A_32_P18470	2.21604	down	NM_001012979	chrX:102528719-102528660	TCEAL5	Homo sapiens transcription elongation factor A (SII)-like 5 (TCEAL5), mRNA [NM_001012979]	GO:0005515|GO:0006355|GO:0005634	NM_001012979	Hs.403462	340543	11.0786	28.9831	3.58327	4.73125
A_33_P3414917	2.82219	down	AK056229	chr17:70217284-70217225	FLJ37644	Homo sapiens cDNA FLJ31667 fis, clone NT2RI2004840. [AK056229]			Hs.657374	400618	5.15246	17.4579	2.50654	4.00335
A_33_P3422499	2.01801	down		chr1:046902066-046902125							40.1448	91.7834	5.41817	6.4311
A_24_P169048	2.0281	down	NR_001450	chr22:32756258-32756199	RFPL3-AS1	Homo sapiens RFPL3 antisense RNA 1 (non-protein coding) (RFPL3-AS1), antisense RNA [NR_001450]		NR_001450	Hs.274285	10737	34.3811	80.0039	5.20092	6.22105
A_24_P323754	2.14603	down	XR_109960	chr2:025593065-025593004	LOC100131510	PREDICTED: Homo sapiens hypothetical LOC100131510 (LOC100131510), miscRNA [XR_109960]		XR_109960	Hs.66163	100131510	8.57112	22.0007	3.2308	4.33247
A_23_P208240	2.4582	down	BC000807	chr19:53576514-53576455	ZNF160	zinc finger protein 160 [Source:HGNC Symbol;Acc:12948] [ENST00000355147]	GO:0030097|GO:0005622|GO:0006355|GO:0008270|GO:0005634|GO:0003676|GO:0003677|GO:0046872		Hs.655967	90338	12.4602	35.5872	3.74214	5.03974
A_23_P404536	2.38767	down	NM_005021	chr6:132061520-132067984	ENPP3	Homo sapiens ectonucleotide pyrophosphatase/phosphodiesterase 3 (ENPP3), mRNA [NM_005021]	GO:0048471|GO:0004551|GO:0005576|GO:0009143|GO:0006796|GO:0003676|GO:0046872|GO:0030505|GO:0006955|GO:0004528|GO:0016020|GO:0016787|GO:0047429|GO:0005887|GO:0030247|GO:0035529|GO:0005044	NM_005021	Hs.486489	5169	13.8322	38.2787	3.89089	5.14649
A_23_P1374	2.00426	down	NM_006257	chr10:6470247-6470188	PRKCQ	Homo sapiens protein kinase C, theta (PRKCQ), transcript variant 1, mRNA [NM_006257]	GO:0045730|GO:0005515|GO:0050852|GO:0042346|GO:0014070|GO:0031594|GO:0005886|GO:0009408|GO:0050714|GO:0051491|GO:0005634|GO:0042246|GO:0001558|GO:0046872|GO:0006921|GO:0019229|GO:0005829|GO:0035556|GO:0005622|GO:0005737|GO:0000166|GO:0007411|GO:0030182|GO:0042102|GO:0006509|GO:0001772|GO:0032868|GO:0001666|GO:0010389|GO:0007568|GO:0030168|GO:0005624|GO:0006915|GO:0005625|GO:0005524|GO:0009749|GO:…	NM_006257	Hs.498570	5588	24.8512	57.3101	4.73513	5.7382
A_23_P9485	6.3068	down	NM_000608	chr9:117093905-117094115	ORM2	Homo sapiens orosomucoid 2 (ORM2), mRNA [NM_000608]	GO:0005488|GO:0006810|GO:0002682|GO:0005576|GO:0006953|GO:0005615	NM_000608	Hs.719954	5005	36.1842	257.18	5.27423	7.93114
A_23_P152082	2.237	down	NM_016642	chr15:42142149-42142090	SPTBN5	Homo sapiens spectrin, beta, non-erythrocytic 5 (SPTBN5), mRNA [NM_016642]	GO:0008091|GO:0005737|GO:0030036|GO:0016020|GO:0007411|GO:0003779|GO:0005856|GO:0051693|GO:0005829	NM_016642	Hs.709819	51332	17.8193	46.3768	4.26142	5.42298
A_33_P3388391	2.01959	down	NM_153212	chr1:35227853-35227912	GJB4	Homo sapiens gap junction protein, beta 4, 30.3kDa (GJB4), mRNA [NM_153212]	GO:0007608|GO:0005243|GO:0030054|GO:0007154|GO:0005886|GO:0042048|GO:0005921|GO:0005922|GO:0016021	NM_153212	Hs.351203	127534	54.6111	124.175	5.84354	6.8576
A_23_P130281	2.06824	down	NM_012352	chr17:3101336-3101395	OR1A2	Homo sapiens olfactory receptor, family 1, subfamily A, member 2 (OR1A2), mRNA [NM_012352]	GO:0050911|GO:0007608|GO:0004984|GO:0005886|GO:0004930|GO:0004872|GO:0016021|GO:0004871|GO:0050896	NM_012352	Hs.532660	26189	6.09072	15.3613	2.75265	3.80105
A_24_P42693	2.00994	down	NM_021187	chr19:16023422-16023363	CYP4F11	Homo sapiens cytochrome P450, family 4, subfamily F, polypeptide 11 (CYP4F11), transcript variant 1, mRNA [NM_021187]	GO:0005792|GO:0006805|GO:0070330|GO:0005783|GO:0009055|GO:0046872|GO:0004497|GO:0006954|GO:0016020|GO:0005789|GO:0016021|GO:0016705|GO:0020037|GO:0055114	NM_021187	Hs.187393	57834	349.325	736.381	8.47024	9.47738
A_32_P211418	4.63134	down	NM_173494	chrX:106486449-106486508	CXorf41	Homo sapiens chromosome X open reading frame 41 (CXorf41), transcript variant 2, mRNA [NM_173494]		NM_173494	Hs.128836	139212	5	25.2909	2.32603	4.53746
A_23_P128744	2.30091	down	NM_000710	chr14:96731011-96731070	BDKRB1	Homo sapiens bradykinin receptor B1 (BDKRB1), mRNA [NM_000710]	GO:0043005|GO:0042277|GO:0004947|GO:0030308|GO:0005886|GO:0004930|GO:0005783|GO:0005624|GO:0045776|GO:0007204|GO:0019233|GO:0007205|GO:0006954|GO:0016477|GO:0005887|GO:0002687|GO:0032496|GO:0001933|GO:0004872|GO:0004871|GO:0051281	NM_000710	Hs.525572	623	55.974	144.249	5.87937	7.08158
A_23_P203488	2.27431	down	NM_000543	chr11:6415436-6415495	SMPD1	Homo sapiens sphingomyelin phosphodiesterase 1, acid lysosomal (SMPD1), transcript variant 1, mRNA [NM_000543]	GO:0008219|GO:0006685|GO:0043065|GO:0006684|GO:0042493|GO:0035307|GO:0004767|GO:0042220|GO:0005615|GO:0005764|GO:0007399|GO:0007165|GO:0043407|GO:0042599|GO:0016798|GO:0008152|GO:0046513|GO:0023021	NM_000543	Hs.498173	6609	92.7368	229.351	6.58283	7.76827
A_23_P259621	3.08698	down	NM_032464	chr7:73644076-73644135	LAT2	Homo sapiens linker for activation of T cells family, member 2 (LAT2), transcript variant 1, mRNA [NM_032464]	GO:0050853|GO:0035556|GO:0005622|GO:0005515|GO:0042113|GO:0043303|GO:0019722|GO:0005886|GO:0045121|GO:0016021|GO:0042169	NM_032464	Hs.726075	7462	874.901	2805.66	9.78493	11.4111
A_24_P49896	3.54007	down	NM_182833	chr11:76956400-76956341	GDPD4	Homo sapiens glycerophosphodiester phosphodiesterase domain containing 4 (GDPD4), mRNA [NM_182833]	GO:0006629|GO:0016787|GO:0016020|GO:0016021|GO:0008889|GO:0006071|GO:0046872	NM_182833	Hs.249795	220032	11.223	46.4082	3.60017	5.42395
A_24_P54390	2.47619	down	NM_170672	chr2:33789294-33789353	RASGRP3	Homo sapiens RAS guanyl releasing protein 3 (calcium and DAG-regulated) (RASGRP3), transcript variant 2, mRNA [NM_170672]	GO:0005085|GO:0051056|GO:0046582|GO:0007264|GO:0005887|GO:0000165|GO:0005509|GO:0004871|GO:0032854|GO:0019992	NM_170672	Hs.143674	25780	8.47027	25.0709	3.21288	4.521
A_23_P328740	3.65469	down	NR_026875	chr2:97163478-97163419	NEURL3	Homo sapiens neuralized homolog 3 (Drosophila) pseudogene (NEURL3), non-coding RNA [NR_026875]	GO:0016874|GO:0008270|GO:0046872	NR_026875	Hs.149219	93082	7.69946	33.5409	3.08164	4.95139
A_23_P169351	3.16475	down	NM_003026	chr9:17796791-17796850	SH3GL2	Homo sapiens SH3-domain GRB2-like 2 (SH3GL2), mRNA [NM_003026]	GO:0005515|GO:0048011|GO:0005886|GO:0042059|GO:0006892|GO:0048488|GO:0007417|GO:0042802|GO:0005829|GO:0008289|GO:0007165|GO:0005737|GO:0000139|GO:0007173|GO:0007411|GO:0002090|GO:0016044	NM_003026	Hs.75149	6456	7.11394	27.0755	2.972	4.6341
A_33_P3316953	8.51311	down	NM_001082575	chr17:77085520-77085461	RBFOX3	Homo sapiens RNA binding protein, fox-1 homolog (C. elegans) 3 (RBFOX3), mRNA [NM_001082575]	GO:0008380|GO:0006397|GO:0005622|GO:0005737|GO:0000166|GO:0003723|GO:0043025|GO:0005634|GO:0003677	NM_001082575	Hs.135229	146713	5	46.0545	2.32603	5.41572
A_32_P116989	9.5062	down	NM_001143978	chrX:103360079-103360138	ZCCHC18	Homo sapiens zinc finger, CCHC domain containing 18 (ZCCHC18), transcript variant 1, mRNA [NM_001143978]	GO:0008270|GO:0003676|GO:0046872	NM_001143978	Hs.648338	644353	5.69775	64.7599	2.66251	5.91138
A_23_P62642	3.01225	down	NM_012337	chr1:159846444-159846385	CCDC19	Homo sapiens coiled-coil domain containing 19 (CCDC19), mRNA [NM_012337]	GO:0005739|GO:0005625	NM_012337	Hs.647705	25790	6.27297	22.845	2.7966	4.38744
A_23_P69699	2.75977	down	NM_000909	chr4:164245435-164245376	NPY1R	Homo sapiens neuropeptide Y receptor Y1 (NPY1R), mRNA [NM_000909]	GO:0030424|GO:0007631|GO:0005886|GO:0004930|GO:0051481|GO:0007193|GO:0019233|GO:0003151|GO:0008021|GO:0005829|GO:0046888|GO:0004983|GO:0045907|GO:0005887|GO:0007187|GO:0040014|GO:0008217|GO:0001602|GO:0001601|GO:0006006|GO:0007626|GO:0004872|GO:0004871|GO:0032355	NM_000909	Hs.519057	4886	10.1364	32.7834	3.45212	4.91667
A_23_P21134	6.46317	down	NM_004083	chr12:57911526-57911200	DDIT3	Homo sapiens DNA-damage-inducible transcript 3 (DDIT3), transcript variant 5, mRNA [NM_004083]	GO:0006355|GO:0034976|GO:0003700|GO:2000016|GO:0003714|GO:0005634|GO:0043620|GO:0003677|GO:0006974|GO:0043433|GO:0043565|GO:0007049|GO:0046983|GO:0005789|GO:0045454|GO:0007050|GO:0042789|GO:0008134	NM_004083	Hs.505777	1649	353.355	2372.53	8.48489	11.1771
A_24_P89891	2.08273	down	NM_005658	chr9:123664733-123664674	TRAF1	Homo sapiens TNF receptor-associated factor 1 (TRAF1), transcript variant 1, mRNA [NM_005658]	GO:0005515|GO:0007165|GO:0005737|GO:0051092|GO:0006461|GO:0042981|GO:0008270|GO:0043123	NM_005658	Hs.531251	7185	35.4757	84.583	5.24481	6.30328
A_23_P48217	2.61421	down	NM_030817	chr12:12944179-12944238	APOLD1	Homo sapiens apolipoprotein L domain containing 1 (APOLD1), transcript variant 2, mRNA [NM_030817]	GO:0001666|GO:0005886|GO:0006869|GO:0042157|GO:0042118|GO:0007275|GO:0005576|GO:0016021|GO:0001525|GO:0030154|GO:0045601|GO:0008289	NM_030817	Hs.23388	81575	249.123	686.038	7.99224	9.37862
A_24_P139665	2.04256	down	NM_016257	chr1:40145001-40144942	HPCAL4	Homo sapiens hippocalcin like 4 (HPCAL4), mRNA [NM_016257]	GO:0005622|GO:0005246|GO:0019904|GO:0005509|GO:0008022|GO:0007417	NM_016257	Hs.524688	51440	203.583	448.081	7.70894	8.73932
A_24_P395814	2.19114	down	NM_000737	chr19:49526300-49526241	CGB	Homo sapiens chorionic gonadotropin, beta polypeptide (CGB), mRNA [NM_000737]	GO:0034641|GO:0007165|GO:0016486|GO:0005179|GO:0007267|GO:0042446|GO:0006915|GO:0005625|GO:0005576|GO:0007292	NM_000737	Hs.446683	1082	128.645	306.635	7.05713	8.18882
A_33_P3302165	2.15413	down	NM_024527	chr19:17403000-17402941	ABHD8	Homo sapiens abhydrolase domain containing 8 (ABHD8), mRNA [NM_024527]	GO:0016787	NM_024527	Hs.515664	79575	399.825	904.252	8.66226	9.76937
A_33_P3393170	2.12363	down	NM_004055	chr11:76837137-76837196	CAPN5	Homo sapiens calpain 5 (CAPN5), mRNA [NM_004055]	GO:0005622|GO:0007165|GO:0001541|GO:0004198|GO:0006508|GO:0001553|GO:0008233|GO:0060014	NM_004055	Hs.248153	726	479.178	1058.36	8.90851	9.99505
A_23_P37892	2.02736	down	NM_133443	chr16:46964768-46964827	GPT2	Homo sapiens glutamic pyruvate transaminase (alanine aminotransferase) 2 (GPT2), transcript variant 1, mRNA [NM_133443]	GO:0005739|GO:0034641|GO:0004021|GO:0009058|GO:0042851|GO:0005759|GO:0030170|GO:0006103|GO:0008483|GO:0008652	NM_133443	Hs.460693	84706	884.716	1870.6	9.79789	10.8175
A_33_P3404480	3.77557	down	NM_033066	chr2:202510065-202510006	MPP4	Homo sapiens membrane protein, palmitoylated 4 (MAGUK p55 subfamily member 4) (MPP4), mRNA [NM_033066]	GO:0005737	NM_033066	Hs.63085	58538	14.6951	63.9328	3.9746	5.89129
A_33_P3367701	2.07818	down	NM_032227	chrX:109416711-109416770	TMEM164	Homo sapiens transmembrane protein 164 (TMEM164), transcript variant 2, mRNA [NM_032227]	GO:0016020|GO:0016021	NM_032227	Hs.496572	84187	9.74798	24.0003	3.39999	4.45531
A_33_P3342126	2.24987	down	NM_020226	chr4:81125349-81125408	PRDM8	Homo sapiens PR domain containing 8 (PRDM8), transcript variant 1, mRNA [NM_020226]	GO:0005622|GO:0006355|GO:0008270|GO:0005634|GO:0003677|GO:0046872	NM_020226	Hs.373642	56978	92.0474	225.108	6.57187	7.74171
A_23_P151851	2.34042	down	NM_014080	chr15:45385075-45385016	DUOX2	Homo sapiens dual oxidase 2 (DUOX2), mRNA [NM_014080]	GO:0005886|GO:0019221|GO:0050660|GO:0030282|GO:0030878|GO:0051591|GO:0016324|GO:0004601|GO:0035264|GO:0016174|GO:0042744|GO:0006979|GO:0048839|GO:0042335|GO:0005509|GO:0009055|GO:0009615|GO:0048855|GO:0009566|GO:0042403|GO:0016491|GO:0042446|GO:0016021|GO:0020037|GO:0055114	NM_014080	Hs.71377	50506	105.481	269.486	6.77073	7.99749
A_23_P399897	2.23594	down	NM_178554	chr3:134322495-134322436	KY	Homo sapiens kyphoscoliosis peptidase (KY), mRNA [NM_178554]	GO:0030018|GO:0005737|GO:0006508|GO:0008233|GO:0005856	NM_178554	Hs.146730	339855	14.0411	36.3405	3.91125	5.07214
A_33_P3232682	9.59424	down		chr9:068410454-068410395							243.364	2457.34	7.96075	11.2229
A_23_P398566	2.2651	down	NM_173200	chr9:102628985-102629044	NR4A3	Homo sapiens nuclear receptor subfamily 4, group A, member 3 (NR4A3), transcript variant 3, mRNA [NM_173200]	GO:0010467|GO:0034339|GO:0003700|GO:0031100|GO:0003707|GO:0043434|GO:0005634|GO:0048752|GO:0046872|GO:0043524|GO:0007411|GO:0060005|GO:0050885|GO:0043401|GO:0004872|GO:0030534|GO:0005667|GO:0001707|GO:0033554|GO:0003677|GO:0045787|GO:0043565|GO:0008150|GO:0021766|GO:0001077|GO:2000108|GO:0005488|GO:0005654|GO:0008270|GO:0004887	NM_173200	Hs.279522	8013	28.2188	72.961	4.91124	6.09082
A_23_P30358	3.31179	down	NM_032289	chr5:139223429-139223488	PSD2	Homo sapiens pleckstrin and Sec7 domain containing 2 (PSD2), mRNA [NM_032289]	GO:0005622|GO:0005086|GO:0005737|GO:0016020|GO:0043025|GO:0032012|GO:0016021|GO:0030425	NM_032289	Hs.21963	84249	21.8054	82.8435	4.54715	6.27476
A_32_P103614	2.67068	down	XR_109015	chr10:21463786-21463845	LOC100128511	PREDICTED: Homo sapiens hypothetical LOC100128511 (LOC100128511), miscRNA [XR_109015]		XR_109015		100128511	25.747	78.8953	4.78143	6.19863
A_23_P363778	2.467	down	NM_001463	chr2:183699679-183699620	FRZB	Homo sapiens frizzled-related protein (FRZB), mRNA [NM_001463]	GO:0008406|GO:0017147|GO:0030308|GO:0060429|GO:0008285|GO:0030178|GO:0007409|GO:0005615|GO:0030154|GO:0060029|GO:0005737|GO:0014033|GO:0090103|GO:0090090|GO:0001944|GO:0042813|GO:0010721|GO:0043065|GO:0060056|GO:0007275|GO:0005576|GO:0030165|GO:0032589|GO:0070367|GO:0061053|GO:0001501|GO:0016020|GO:0007420|GO:0045600|GO:0061037	NM_001463	Hs.128453	2487	298.32	774.855	8.24858	9.55133
A_33_P3399793	2.49792	down	AK130290	chr20:3463898-3463957		Homo sapiens cDNA FLJ26780 fis, clone PRS03837. [AK130290]			Hs.680436		10.5963	31.1527	3.51796	4.83868
A_23_P328206	2.13224	down	NM_015221	chr10:101635852-101635793	DNMBP	Homo sapiens dynamin binding protein (DNMBP), mRNA [NM_015221]	GO:0035556|GO:0005515|GO:0005085|GO:0005737|GO:0030054|GO:0005794|GO:0005795|GO:0035023|GO:0045202|GO:0005856|GO:0005089	NM_015221	Hs.500771	23268	4087.37	8917.54	11.9952	13.0876
A_33_P3358923	2.5484	down	NM_181780	chr3:112182997-112182938	BTLA	Homo sapiens B and T lymphocyte associated (BTLA), transcript variant 1, mRNA [NM_181780]	GO:0002768|GO:0005886|GO:0046642|GO:0005887|GO:0031295|GO:0030889|GO:0004872|GO:0009897	NM_181780	Hs.445162	151888	12.68	37.5175	3.7676	5.11719
A_23_P77304	2.8804	down	NM_004644	chr15:83328642-83328449	AP3B2	Homo sapiens adaptor-related protein complex 3, beta 2 subunit (AP3B2), mRNA [NM_004644]	GO:0005215|GO:0005794|GO:0030137|GO:0005730|GO:0006892|GO:0005634|GO:0031410|GO:0006886|GO:0030117|GO:0006897|GO:0044431|GO:0030665|GO:0005737|GO:0016020|GO:0005488|GO:0008565	NM_004644	Hs.199593	8120	7.26889	25.1628	3.00217	4.52844
A_24_P261417	4.18406	down	NM_015881	chr11:11984974-11984915	DKK3	Homo sapiens dickkopf homolog 3 (Xenopus laevis) (DKK3), transcript variant 1, mRNA [NM_015881]	GO:0030325|GO:2000065|GO:0007275|GO:0005576|GO:0090090|GO:0045892|GO:0009653|GO:0005615|GO:0032348	NM_015881	Hs.292156	27122	6.00258	30.3463	2.73294	4.79785
A_33_P3376965	9.34117	down	NM_024111	chr15:41247814-41247873	CHAC1	Homo sapiens ChaC, cation transport regulator homolog 1 (E. coli) (CHAC1), transcript variant 1, mRNA [NM_024111]	GO:0006986|GO:0005515|GO:0005737|GO:0070059|GO:0005829	NM_024111	Hs.155569	79094	45.4646	469.38	5.59065	8.81425
A_23_P143981	3.10949	down	NM_001004019	chr3:13679466-13679525	FBLN2	Homo sapiens fibulin 2 (FBLN2), transcript variant 1, mRNA [NM_001004019]	GO:0005509|GO:0005578|GO:0005576|GO:0005201	NM_001004019	Hs.198862	2199	10.8009	39.2889	3.54726	5.18394
A_33_P3371247	2.48449	down		chr11:127527715-127527774							8.35434	24.7936	3.1945	4.50745
A_33_P3336686	2.52193	down	NM_004669	chr9:139889119-139889060	CLIC3	Homo sapiens chloride intracellular channel 3 (CLIC3), mRNA [NM_004669]	GO:0005515|GO:0007165|GO:0006821|GO:0005737|GO:0005244|GO:0016020|GO:0005247|GO:0034707|GO:0005634|GO:0016021|GO:0005254|GO:0006811	NM_004669	Hs.64746	9022	583.447	1534.59	9.19756	10.5321
A_23_P78099	3.80507	down	NM_000638	chr17:26694806-26694747	VTN	Homo sapiens vitronectin (VTN), mRNA [NM_000638]	GO:0030949|GO:0033627|GO:0090303|GO:0010811|GO:0050731|GO:0005615|GO:0014911|GO:0032092|GO:0006955|GO:0030198|GO:0007155|GO:0008201|GO:0005044|GO:0005578|GO:0050840|GO:0005576|GO:0010951|GO:0031012|GO:0061302|GO:0005178|GO:0007160|GO:0030195|GO:0048260|GO:0071062|GO:0030247	NM_000638	Hs.2257	7448	41.6373	178.959	5.47056	7.39848
A_33_P3353190	2.36455	down	AK123797	chr9:131972790-131972849		Homo sapiens cDNA FLJ41803 fis, clone NHNPC2002749. [AK123797]			Hs.640233		43.0624	115.663	5.51683	6.7584
A_24_P928052	2.02585	down	NM_003873	chr10:33466995-33466936	NRP1	Homo sapiens neuropilin 1 (NRP1), transcript variant 1, mRNA [NM_003873]	GO:0048843|GO:0050731|GO:0060301|GO:0030154|GO:0007507|GO:0002116|GO:0007413|GO:0017154|GO:0007411|GO:0043025|GO:0009887|GO:0009986|GO:0007275|GO:0016358|GO:0048485|GO:0010595|GO:0043235|GO:0019955|GO:0021636|GO:0071526|GO:0030424|GO:0035767|GO:0005886|GO:0005883|GO:0007267|GO:0046872|GO:0014911|GO:0005829|GO:0030426|GO:0019838|GO:0035729|GO:0060666|GO:0004872|GO:0005021|GO:0060627|GO:0007155|GO:…	NM_003873	Hs.131704	8829	119.009	261.866	6.94052	7.95904
A_23_P30294	2.89927	down	NM_001801	chr5:115140611-115140552	CDO1	Homo sapiens cysteine dioxygenase, type I (CDO1), mRNA [NM_001801]	GO:0005886|GO:0045471|GO:0006534|GO:0010243|GO:0051384|GO:0051591|GO:0046872|GO:0008198|GO:0005829|GO:0006954|GO:0000097|GO:0007595|GO:0033762|GO:0016491|GO:0017172|GO:0042412|GO:0043200|GO:0019448|GO:0055114	NM_001801	Hs.442378	1036	5.99497	20.9671	2.72937	4.26506
A_33_P3416414	2.74423	down		chr8:050652922-050652863							2433.48	6785.25	11.2433	12.6997
A_33_P3402329	2.50866	down	NR_024607	chrX:133677471-133677412	MGC16121	Homo sapiens uncharacterized protein MGC16121 (MGC16121), non-coding RNA [NR_024607]		NR_024607		84848	38.3137	109.608	5.35458	6.6815
A_23_P99442	2.06965	down	NM_004119	chr13:28578051-28577993	FLT3	Homo sapiens fms-related tyrosine kinase 3 (FLT3), mRNA [NM_004119]	GO:0045578|GO:0008284|GO:0008285|GO:0005783|GO:0019221|GO:0042803|GO:0046777|GO:0043552|GO:0000166|GO:0043406|GO:0030098|GO:0005021|GO:0004872|GO:0002328|GO:0030097|GO:0048010|GO:0004896|GO:0042531|GO:0009986|GO:0042981|GO:0014068|GO:0018108|GO:0005524|GO:0002572|GO:0016020|GO:0071345|GO:0005887|GO:0005788|GO:0002318|GO:0016021|GO:0043410|GO:0004714|GO:0007169|GO:0043548	NM_004119	Hs.507590	2322	29.0909	68.8623	4.95952	6.00891
A_23_P203475	2.3296	down	NM_145040	chr11:6340269-6340210	PRKCDBP	Homo sapiens protein kinase C, delta binding protein (PRKCDBP), mRNA [NM_145040]	GO:0005080	NM_145040	Hs.434044	112464	1042.26	2529.6	10.0467	11.2667
A_23_P42004	2.06458	down	NM_033125	chr6:110746152-110746093	SLC22A16	Homo sapiens solute carrier family 22 (organic cation/carnitine transporter), member 16 (SLC22A16), mRNA [NM_033125]	GO:0005886|GO:0015695|GO:0022857|GO:0005275|GO:0007275|GO:0030317|GO:0007283|GO:0055085|GO:0015101|GO:0030154|GO:0046717|GO:0007338|GO:0016021|GO:0015879|GO:0015226|GO:0006811	NM_033125	Hs.520319	85413	9.24194	22.7439	3.33203	4.37788
A_24_P270728	5.70022	down	NM_001042483	chr16:28548880-28548821	NUPR1	Homo sapiens nuclear protein, transcriptional regulator, 1 (NUPR1), transcript variant 1, mRNA [NM_001042483]	GO:0003674|GO:0016049|GO:0005634|GO:0006917	NM_001042483	Hs.513463	26471	56.5224	355.945	5.89742	8.40844
A_33_P3340094	2.64145	down	XR_110166	chr20:29513653-29513594	FLJ45832	PREDICTED: Homo sapiens FLJ45832 protein (FLJ45832), miscRNA [XR_110166]		XR_110166	Hs.516959	400841	5.07452	16.2103	2.47915	3.88047
A_33_P3357002	2.70961	down	NM_178540	chr13:24895938-24895997	C1QTNF9	Homo sapiens C1q and tumor necrosis factor related protein 9 (C1QTNF9), mRNA [NM_178540]	GO:0005581|GO:0005179|GO:0005576	NM_178540	Hs.362854	338872	14.2197	44.637	3.93086	5.36895
A_33_P3301920	6.66851	down	NM_203494	chr15:50792820-50792761	USP50	Homo sapiens ubiquitin specific peptidase 50 (USP50), mRNA [NM_203494]	GO:0006511|GO:0004221	NM_203494	Hs.677758	373509	5	36.1544	2.32603	5.0634
A_23_P20316	2.20829	down	NM_005181	chr8:86360865-86360924	CA3	Homo sapiens carbonic anhydrase III, muscle specific (CA3), mRNA [NM_005181]	GO:0005737|GO:0008270|GO:0004089|GO:0006979|GO:0006730|GO:0046872|GO:0016829|GO:0016151	NM_005181	Hs.82129	761	65.1427	160.864	6.10012	7.24305
A_33_P3213119	3.74959	down	NR_002835	chr8:122656732-122656791	HAS2-AS1	Homo sapiens HAS2 antisense RNA 1 (non-protein coding) (HAS2-AS1), antisense RNA [NR_002835]		NR_002835		594842	5.74613	26.1068	2.67513	4.58187
A_23_P131060	2.53871	down	NM_007253	chr19:15739621-15740029	CYP4F8	Homo sapiens cytochrome P450, family 4, subfamily F, polypeptide 8 (CYP4F8), mRNA [NM_007253]	GO:0005792|GO:0006693|GO:0006805|GO:0070330|GO:0005783|GO:0018685|GO:0009055|GO:0046872|GO:0004497|GO:0016020|GO:0005789|GO:0016021|GO:0016705|GO:0020037	NM_007253	Hs.268554	11283	164.19	451.289	7.40628	8.75038
A_33_P3422810	3.50628	down	NM_025218	chr6:150292927-150292986	ULBP1	Homo sapiens UL16 binding protein 1 (ULBP1), mRNA [NM_025218]	GO:0030101|GO:0016020|GO:0005886|GO:0019882|GO:0005783|GO:0042612|GO:0050776|GO:0031225|GO:0032393	NM_025218	Hs.653255	80329	93.73	356.135	6.60037	8.41032
A_23_P378427	2.07343	down	NM_139171	chr18:51855739-51851209	STARD6	Homo sapiens StAR-related lipid transfer (START) domain containing 6 (STARD6), mRNA [NM_139171]	GO:0006869|GO:0006810|GO:0008289	NM_139171	Hs.438779	147323	20.8327	50.1798	4.48483	5.53685
A_33_P3257165	2.00209	down	NM_013313	chr22:22065026-22064967	YPEL1	Homo sapiens yippee-like 1 (Drosophila) (YPEL1), mRNA [NM_013313]	GO:0005634	NM_013313	Hs.517436	29799	28.3587	65.1882	4.91933	5.92084
A_23_P8571	2.21264	down	NM_080744	chr7:76018708-76018649	SRCRB4D	Homo sapiens scavenger receptor cysteine rich domain containing, group B (4 domains) (SRCRB4D), mRNA [NM_080744]	GO:0016020|GO:0005576|GO:0005044	NM_080744	Hs.567684	136853	344.002	798.92	8.44934	9.59511
A_24_P316430	2.69256	down	NM_002526	chr6:86176992-86181005	NT5E	Homo sapiens 5'-nucleotidase, ecto (CD73) (NT5E), transcript variant 1, mRNA [NM_002526]	GO:0005886|GO:0016788|GO:0005624|GO:0055086|GO:0046086|GO:0031225|GO:0006259|GO:0009166|GO:0046872|GO:0008198|GO:0006196|GO:0046135|GO:0005737|GO:0006195|GO:0000166|GO:0006144|GO:0050728|GO:0008253|GO:0006206|GO:0006164	NM_002526	Hs.153952	4907	435.684	1228.28	8.78509	10.2141
A_23_P342709	2.3358	down	NM_152676	chr18:71740797-71740738	FBXO15	Homo sapiens F-box protein 15 (FBXO15), transcript variant 1, mRNA [NM_152676]	GO:0019005	NM_152676	Hs.664011	201456	24.2016	65.3633	4.70037	5.92429
A_33_P3290124	2.06045	down	NM_001142459	chr7:150872848-150872789	ASB10	Homo sapiens ankyrin repeat and SOCS box containing 10 (ASB10), transcript variant 1, mRNA [NM_001142459]	GO:0035556	NM_001142459	Hs.647081	136371	591.454	1273.58	9.2184	10.2614
A_33_P3212117	3.15309	down	XR_108998	chr10:1017162-1017103		Uncharacterized protein [Source:UniProtKB/TrEMBL;Acc:E7EPV4] [ENST00000381466]		XR_108998	Hs.639992		5.21307	19.8207	2.52383	4.1806
A_33_P3306103	2.07978	down	NM_005795	chr2:188210713-188210654	CALCRL	Homo sapiens calcitonin receptor-like (CALCRL), mRNA [NM_005795]	GO:0004948|GO:0005886|GO:0004930|GO:0048661|GO:0007507|GO:0006937|GO:0005887|GO:0007187|GO:0050728|GO:0004872|GO:0004871|GO:0007189|GO:0001635	NM_005795	Hs.470882	10203	88.1467	201.351	6.51709	7.57352
A_33_P3327847	2.07679	down	NM_003901	chr10:72640764-72640823	SGPL1	Homo sapiens sphingosine-1-phosphate lyase 1 (SGPL1), mRNA [NM_003901]	GO:0006629|GO:0006807|GO:0005783|GO:0006672|GO:0001553|GO:0048705|GO:0030176|GO:0007283|GO:0009791|GO:0010761|GO:0040014|GO:0060021|GO:0006665|GO:0030097|GO:0001822|GO:0008209|GO:0030149|GO:0006915|GO:0016829|GO:0008210|GO:0008585|GO:0060325|GO:0016020|GO:0008117|GO:0030170|GO:0005789|GO:0016831|GO:0033327|GO:0048008|GO:0016021|GO:0001570|GO:0019752	NM_003901	Hs.499984	8879	2936.15	6296.8	11.5282	12.5826
A_32_P61495	2.12668	down	NM_052929	chr1:15708531-15708590	FHAD1	Homo sapiens forkhead-associated (FHA) phosphopeptide binding domain 1 (FHAD1), mRNA [NM_052929]		NM_052929	Hs.659997	114827	28.7537	69.7565	4.94102	6.02962
A_24_P269062	2.08781	down	NM_030964	chr5:141690630-141690571	SPRY4	Homo sapiens sprouty homolog 4 (Drosophila) (SPRY4), transcript variant 1, mRNA [NM_030964]	GO:0005515|GO:0005737|GO:0005886|GO:0043407|GO:0032587|GO:0007275|GO:0042995|GO:0009966	NM_030964	Hs.323308	81848	2656.78	5683.67	11.3759	12.4379
A_33_P3422802	4.605	down	NM_025218	chr6:150294682-150294741	ULBP1	Homo sapiens UL16 binding protein 1 (ULBP1), mRNA [NM_025218]	GO:0030101|GO:0016020|GO:0005886|GO:0019882|GO:0005783|GO:0042612|GO:0050776|GO:0031225|GO:0032393	NM_025218	Hs.653255	80329	821.698	3909.28	9.69618	11.8994
A_32_P154473	2.03793	down	NM_004522	chr2:149883078-149883137	KIF5C	Homo sapiens kinesin family member 5C (KIF5C), mRNA [NM_004522]	GO:0005515|GO:0043005|GO:0005871|GO:0006996|GO:0005874|GO:0003777|GO:0005524|GO:0005737|GO:0008045|GO:0000166|GO:0035253|GO:0034190|GO:0005856|GO:0007018	NM_004522	Hs.660699	3800	431.741	918.008	8.77262	9.79972
A_33_P3333455	2.00738	down	NM_007046	chr2:27309204-27309263	EMILIN1	Homo sapiens elastin microfibril interfacer 1 (EMILIN1), mRNA [NM_007046]	GO:0031012|GO:0005515|GO:0005581|GO:0030198|GO:0010811|GO:0030023|GO:0005576|GO:0007155|GO:0042802	NM_007046	Hs.63348	11117	38.1531	87.2138	5.34747	6.35279
A_33_P3341490	2.90627	down	NR_033415	chr17:39782700-39782641	KRT42P	Homo sapiens keratin 42 pseudogene (KRT42P), non-coding RNA [NR_033415]		NR_033415	Hs.725790	284116	41.8124	138.42	5.47706	7.01623
A_23_P17481	2.72598	down	NM_023068	chr20:3668277-3668218	SIGLEC1	Homo sapiens sialic acid binding Ig-like lectin 1, sialoadhesin (SIGLEC1), mRNA [NM_023068]	GO:0016337|GO:0006954|GO:0007160|GO:0005886|GO:0005529|GO:0005576|GO:0016021|GO:0006897	NM_023068	Hs.31869	6614	5	15.102	2.32603	3.77281
A_23_P88580	35.2539	down	NM_006465	chr15:74890377-74890436	ARID3B	Homo sapiens AT rich interactive domain 3B (BRIGHT-like) (ARID3B), mRNA [NM_006465]	GO:0005622|GO:0008150|GO:0006355|GO:0005634|GO:0003677	NM_006465	Hs.655532	10620	927.715	34588	9.87018	15.0099
A_23_P155057	2.7948	down	NM_013385	chr22:37711079-37711138	CYTH4	Homo sapiens cytohesin 4 (CYTH4), mRNA [NM_013385]	GO:0005622|GO:0005086|GO:0005737|GO:0005886|GO:0032012|GO:0030155	NM_013385	Hs.170944	27128	99.8188	304.005	6.69414	8.17688
A_24_P682579	2.73425	down		chr16:032447461-032447520							9.10555	29.6344	3.30931	4.76045
A_32_P191840	3.77756	down	XM_933903	chr3:126010307-126010366	LOC644662	PREDICTED: Homo sapiens hypothetical protein LOC644662, transcript variant 2 (LOC644662), mRNA [XM_933903]		XM_933903	Hs.518222	644662	12.8105	55.9123	3.78511	5.70256
A_32_P167471	2.24	down	NM_024734	chr14:95648676-95648617	CLMN	Homo sapiens calmin (calponin-like, transmembrane) (CLMN), mRNA [NM_024734]	GO:0005737|GO:0016020|GO:0003779|GO:0016021	NM_024734	Hs.301478	79789	875.14	2035.91	9.78547	10.949
A_24_P272845	2.08843	down	NM_004947	chr3:51399313-51399372	DOCK3	Homo sapiens dedicator of cytokinesis 3 (DOCK3), mRNA [NM_004947]	GO:0005515|GO:0005085|GO:0017124|GO:0005737|GO:0051020|GO:0005525	NM_004947	Hs.476284	1795	537.771	1170.43	9.08243	10.1448
A_33_P3261054	2.1345	down	NM_144577	chr19:48799777-48799718	CCDC114	Homo sapiens coiled-coil domain containing 114 (CCDC114), transcript variant 2, mRNA [NM_144577]		NM_144577	Hs.112645	93233	145.268	338.26	7.23455	8.32845
A_23_P33881	2.25638	down	NM_001034832	chrX:48252313-48252372	SSX4B	Homo sapiens synovial sarcoma, X breakpoint 4B (SSX4B), transcript variant 1, mRNA [NM_001034832]	GO:0005622|GO:0006355|GO:0005634|GO:0003676	NM_001034832	Hs.648298	548313	8.10239	21.8709	3.14936	4.32337
A_23_P16252	2.19368	down	NM_002257	chr19:51322506-51322447	KLK1	Homo sapiens kallikrein 1 (KLK1), mRNA [NM_002257]	GO:0004252|GO:0006508|GO:0008233|GO:0005634	NM_002257	Hs.123107	3816	191.507	451.737	7.61884	8.7522
A_33_P3413905	3.23736	down	NM_024866	chr22:50924807-50924866	ADM2	Homo sapiens adrenomedullin 2 (ADM2), mRNA [NM_024866]	GO:0007631|GO:0005179|GO:0007586|GO:0005576|GO:0045776|GO:0007189|GO:0045766	NM_024866	Hs.449099	79924	690.897	2307.34	9.44344	11.1383
A_23_P405815	2.84799	down	NM_005609	chr11:64514412-64514241	PYGM	Homo sapiens phosphorylase, glycogen, muscle (PYGM), transcript variant 1, mRNA [NM_005609]	GO:0001666|GO:0016208|GO:0016757|GO:0005975|GO:0005977|GO:0005529|GO:0006874|GO:0008184|GO:0005625|GO:0051591|GO:0005829|GO:0005737|GO:0016529|GO:0000166|GO:0008144|GO:0030170|GO:0006006|GO:0005980	NM_005609	Hs.154084	5837	12.1515	40.2913	3.71143	5.22138
[truncated: 40 more rows]
